# Supplementary material for: Phylogenomic reappraisal of the family Rhizobiaceae at the genus and species levels, including the description of Ectorhizobium quercum gen. nov., sp. nov
Source: Front Microbiol. 2023 Aug 3;14:1207256. doi: 10.3389/fmicb.2023.1207256 (PMC10434624; doi:10.3389/fmicb.2023.1207256)
Supplement: Supplementary file 2 [file Table_1.XLSX]

## Sheet: Overview
SHEET	DESCRIPTION
Overview	This sheet
Genome list	Information of all the strains used, including classification, genomic information
AAI	The pairwise AAI values between the strains in family Rhizobiaceae
POCP	The pairwise POCP values between the strains in family Rhizobiaceae
cpAAI	The pairwise cpAAI values between the strains in family Rhizobiaceae
ANI and dDDH	The ANI and dDDH between BDR2-2, Allorhizobium borbori LMG 23925 and Rhizobium populi CCTCC AB 2013068

## Sheet: Genome list
Organism	Family	Order	WGS Assembly Accession	Type strain	Genome size	GC content	Completeness	Contamination	Isolated Resource	Nomenclatural Status
Pararhizobium mangrovi	Rhizobiaceae	Hyphomicrobiales	GCA_006516965.1	BGMRC 6574; CGMCC 1.16783; KCTC 72636	3926315	64.67	99.03	0	plant	not validly published
Neopararhizobium haloflavum	Rhizobiaceae	Hyphomicrobiales	GCA_002750855.1	KCTC 52582; MCCC 1K03228; XC0140	4176578	62.38	98.84	0.83	soil	validly published
Georhizobium profundi	Rhizobiaceae	Hyphomicrobiales	GCA_003952725.1	KCTC 62439; MCCC 1K03498; WS11	4356607	62.3	100	0.52	sediment	validly published
Hoeflea marina	Rhizobiaceae	Hyphomicrobiales	GCA_003182275.1	ATCC 25654; DSM 16791; LMG 128	5261965	64.96	99.34	0	sea water	validly published
Hoeflea olei	Rhizobiaceae	Hyphomicrobiales	GCA_001703635.1	JC234; KCTC 42071; LMG 28200	4723612	65.55	99.61	0.39	backwaters	validly published
Hoeflea phototrophica	Rhizobiaceae	Hyphomicrobiales	GCA_000154705.2	DFL-43; DSM 17068; NCIMB 14078	4468465	59.81	99.22	0.1	marine	validly published
Hoeflea halophila	Rhizobiaceae	Hyphomicrobiales	GCA_900220985.1	JCM 16715; JG120-1; KCTC 23107	4192799	61.06	100	1.07	sediment	validly published
Martelella alba	Rhizobiaceae	Hyphomicrobiales	GCA_006516955.1	BGMRC 2036; KCTC 52121; NBRC 111908	4990712	58.66	99.61	1.07	rhizosphere	not validly published
Martelella endophytica	Rhizobiaceae	Hyphomicrobiales	GCA_000960975.1	KCCM 43011; NBRC 109149; YC6887	4817335	62.14	99.22	0	root	validly published
Martelella limonii	Rhizobiaceae	Hyphomicrobiales	GCA_013344475.1	KACC 17176; NBRC 109441; YC7034	4539380	61.62	99.42	0.58	root	validly published
Martelella soudanensis	Rhizobiaceae	Hyphomicrobiales	GCA_013459415.1	KCTC 82174; NBRC 114661; NC18	6109459	61.82	99.57	1.1	Sediment	not validly published
Martelella mediterranea	Rhizobiaceae	Hyphomicrobiales	GCA_002043005.1	CECT 5861; DSM 17316; LMG 22193; MACL11	5693067	62.41	99.42	1.23	saline lake	validly published
Martelella mangrovi	Rhizobiaceae	Hyphomicrobiales	Ga0480183	BM9-1; DSM 28102; LMG 27959	4448139	60.25	99.61	0.42	sediment	validly published
Martelella radicis	Rhizobiaceae	Hyphomicrobiales	GCA_014196625.1	BM5-7; DSM 28101; LMG 27958	4989559	61.52	99.42	0.1	sediment	validly published
Martelella lutilitoris	Rhizobiaceae	Hyphomicrobiales	GCA_005924265.1	GH2-6; KACC 19403; KCTC 62125; NBRC 113212	4447501	61.96	99.22	0.42	mudflat	validly published
Onobrychidicola muellerharveyae	Rhizobiaceae	Hyphomicrobiales	GCA_024707525.1	DSM 109848; NCCB 100790; TH2	6439517	60.43	100	0.19	Root Nodules	validly published
Mycoplana dimorpha	Rhizobiaceae	Hyphomicrobiales	GCA_003046475.1	ATCC 4279; DSM 7138; HAMBI 2262; IFO 13291; JCM 20847; LMG 4061; NBRC 13291; NCIB 9439; NCIMB 9439; NRRL B-1091; TK0055; VKM Ac-911	4592697	64.53	97.09	0.74	Soil	validly published
Mycoplana azooxidifex	Rhizobiaceae	Hyphomicrobiales	GCA_014196765.1	DSM 100211; LMG 28788; Po 20/26	5889117	64.26	98.96	1.06	soil	validly published
Rhizobium rhizolycopersici	Rhizobiaceae	Hyphomicrobiales	GCA_013378445.1	ACCC61707; CICC 24887; DBTS2; JCM34245	5605128	63.08	99.41	0.47	rhizosphere	not validly published
Mycoplana subbaraonis	Rhizobiaceae	Hyphomicrobiales	GCA_900220975.1	DSM 24765; JC85; KCTC 23614	6576489	63.08	99.31	1.79	beach sand	validly published
Shinella sumterensis	Rhizobiaceae	Hyphomicrobiales	GCA_004514425.2	ATCC TSD-106; DSM 27294; MECO87	5373392	63.4	99.87	2.66	wastewater	not validly published
Shinella fusca	Rhizobiaceae	Hyphomicrobiales	GCA_014203155.1	CCUG 55808; DC-196; DSM 21319; LMG 24714	4851211	65.73	99.42	0.39	compost	validly published
Shinella zoogloeoides	Rhizobiaceae	Hyphomicrobiales	GCA_020883495.1	ATCC 19623; DSM 287; I-16-M; IAM 12669; JCM 20728; NBRC 102405	4848065	64.43	99.87	0	wastewater	validly published
Shinella kummerowiae	Rhizobiaceae	Hyphomicrobiales	GCA_009827055.1	CCBAU 25048; DSM 19334; DSM 21818; JCM 14778; LMG 24136	6349068	62.91	100	0	root nodules	validly published
Shinella granuli	Rhizobiaceae	Hyphomicrobiales	GCA_004341885.1	Ch06; DSM 18401; JCM 13254; KCTC 12237	6590828	65.04	99.87	0	wastewater	validly published
Ferranicluibacter rubi	Rhizobiaceae	Hyphomicrobiales	GCA_011603255.1	CECT 30117; CRRU44; LMG 31822	5477819	62.83	99.53	0.28	stems	validly published
Xaviernesmea oryzae	Rhizobiaceae	Hyphomicrobiales	GCA_001938935.1	Alt 505; CGMCC 1.7048; HAMBI 3197; LMG 24253	5391466	62.79	99.22	0	wild rice	validly published
Xaviernesmea rhizosphaerae	Rhizobiaceae	Hyphomicrobiales	GCA_001938945.1	ACCC 19963; KCTC 52414; MH17	5537226	64.5	100	0.04	rhizosphere	not validly published
Pararhizobium capsulatum	Rhizobiaceae	Hyphomicrobiales	Ga0449381	ATCC 43294; DSM 1112; DSM 112; IFAM 1004; Muller 216; Müller 216; Strain Miiller 216; VKM B-2063	6477857	59.34	99.2	0.98	freshwater	validly published
Pararhizobium arenae	Rhizobiaceae	Hyphomicrobiales	GCA_001931685.1	KCTC 52299; MCCC 1K03215; MIM27	4939617	59.82	98.71	1.15	sand	validly published
Pararhizobium antarcticum	Rhizobiaceae	Hyphomicrobiales	GCA_001885585.1	59; DSM 103442; LMG 29675; NAQVI 59	5457546	60.67	99.1	3.77	water	validly published
Pararhizobium giardinii	Rhizobiaceae	Hyphomicrobiales	GCA_000379605.1	H152; HAMBI 2323; KACC 10720; LMG 29586; MSDJ0144	6810126	60.67	100	0.85	nodules	validly published
Pararhizobium herbae	Rhizobiaceae	Hyphomicrobiales	GCA_017873135.1	CCBAU 83011; DSM 26427; HAMBI 3117; LMG 25718	6125009	60.49	99.51	1.15	plant	validly published
Pararhizobium polonicum	Rhizobiaceae	Hyphomicrobiales	GCA_001687365.1	CFBP 8359; F5.1; LMG 28610	6265340	61.02	99.66	1.45	tumors	validly published
Ensifer morelensis	Rhizobiaceae	Hyphomicrobiales	Ga0454094	CFN E1007; DSM 18131; Lc04; LMG 21331; NBRC 100387	6830334	61.85	99.86	1.91	plant	validly published
Ensifer sesbaniae	Rhizobiaceae	Hyphomicrobiales	GCA_013283665.1	CCBAU 65729; HAMBI 3287; LMG 26833	6897201	62.1	99.96	0.75	plant	validly published
Ensifer adhaerens	Rhizobiaceae	Hyphomicrobiales	GCA_000697965.2	A; ATCC 33212; JCM 21105; LMG 20216; NBRC 100388	7267502	62.32	99.96	2.32	soil	validly published
Sinorhizobium psoraleae	Rhizobiaceae	Hyphomicrobiales	GCA_013283645.1	CCBAU 65732; HAMBI 3286; LMG 26835	7427611	61.26	99.86	1.19	plant	validly published
Sinorhizobium mexicanus	Rhizobiaceae	Hyphomicrobiales	GCA_017873105.1	ATCC BAA-1312; CFN ER1001; CIP 109033; DSM 18446; HAMBI 2910; ITTG R7	7089096	61.45	99.75	2.15	root nodule	validly published
Sinorhizobium aridi	Rhizobiaceae	Hyphomicrobiales	GCA_002078505.1	HAMBI -3707; LMG -31426; LMR001	6609808	61.75	99.7	1.21	plant	not validly published
Sinorhizobium saheli	Rhizobiaceae	Hyphomicrobiales	GCA_001651875.1	ATCC 51690; DSM 11273; HAMBI 215; ICMP 13648; LMG 7837; NBRC 100386; ORS 609	5994348	63.61	99.66	0	plant	validly published
Sinorhizobium medicae	Rhizobiaceae	Hyphomicrobiales	GCA_007827695.1	11-3 21a; A 321; HAMBI 2306; ICMP 13798; LMG 19920; NBRC 100384; USDA 1037	6534206	61.17	99.85	0.21	plant	validly published
Sinorhizobium meliloti	Rhizobiaceae	Hyphomicrobiales	GCA_006539625.1	ATCC 9930; CCUG 27879; CFBP 5561; DSM 30135; HAMBI 2148; ICMP 12623; IFO 14782; JCM 20682; LMG 6133; NBRC 14782; NCAIM B.01520; NRRL L-45; NZP 4027; USDA 1002	6690680	62.07	99.66	0.3	plant	validly published
Sinorhizobium arboris	Rhizobiaceae	Hyphomicrobiales	GCA_000427465.1	ATCC BAA-226; DSM 13375; HAMBI 1552; LMG 14919; NBRC 100383; TTR 38	6850303	62.03	99.96	0.59	plant	validly published
Sinorhizobium kostiensis	Rhizobiaceae	Hyphomicrobiales	GCA_017874595.1	ATCC BAA-227; DSM 13372; HAMBI 1489; LMG 15613; LMG 19227; NBRC 100382; TTR 15	6333755	61.65	99.7	1.63	plant	validly published
Sinorhizobium sojae	Rhizobiaceae	Hyphomicrobiales	GCA_002288525.1	CCBAU 5684; HAMBI 3098; LMG 25493	6094027	62.03	99.6	0.68	root nodules	validly published
Sinorhizobium alkalisoli	Rhizobiaceae	Hyphomicrobiales	GCA_008932245.1	HAMBI 3655; LMG 29286; YIC 4027	6128433	62.24	100	0.95	soil	validly published
Sinorhizobium glycinis	Rhizobiaceae	Hyphomicrobiales	GCA_001651865.1	ATCC 35423; CCUG 27877; DSM 5851; HAMBI 2075; ICMP 11139; IFO 14780; JCM 20967; LMG 6217; NBRC 14780; NRRL B-14241; NRRL B-14594; PRC 205; USDA 205	6039294	62.42	99.7	0.83	root nodule	validly published
Sinorhizobium americanus	Rhizobiaceae	Hyphomicrobiales	GCA_001651855.1	ATCC BAA-532; CFNEI 156; CIP 108390; DSM 15007	6653547	62.28	99.96	1.08	root nodules	validly published
Sinorhizobium fredii	Rhizobiaceae	Hyphomicrobiales	GCA_006539605.1	ATCC 35423; CCUG 27877; DSM 5851; HAMBI 2075; ICMP 11139; IFO 14780; JCM 20967; LMG 6217; NBRC 14780; NRRL B-14241; NRRL B-14594; PRC 205; USDA 205	6563371	62.34	100	1.06	root nodule	validly published
Gellertiella hungarica	Rhizobiaceae	Hyphomicrobiales	GCA_014197145.1	DSM 29853; NCAIM B.02618; RAM11	4773980	63.54	95.94	1.29	spa	validly published
Rhizobium album	Rhizobiaceae	Hyphomicrobiales	GCA_003122325.1	CCTCC AB 2017250; KCTC 62327; NS-104	6868712	61.93	99.61	0.03	soil	not validly published
Rhizobium tubonense	Rhizobiaceae	Hyphomicrobiales	GCA_003240585.1	CCBAU 85046; DSM 25379; HAMBI 3066; LMG 25225	6540512	59.27	99.55	1.27	root nodules	validly published
Rhizobium tumorigenes	Rhizobiaceae	Hyphomicrobiales	GCA_003240565.1	1078; CFBP 8567; DSM 104880	5899412	59.99	97.71	0.46	plant tumors	validly published
Rhizobium rhizogenes	Rhizobiaceae	Hyphomicrobiales	GCA_000696095.1	ATCC 11325; CFBP 5520; CIP 104328; DSM 30148; HAMBI 1816; ICMP 5794; IFO 13257; JCM 20919; LMG 150; NBRC 13257; NCPPB 2991	7044473	59.91	99.94	0.48	root	validly published
Rhizobium leucaenae	Rhizobiaceae	Hyphomicrobiales	GCA_000426285.1	CECT 4844; CENA 183; CFN 299; CNPSo 141; IAM 14230; JCM 21088; LMG 9517; SEMIA 4083; UMR 1026; USDA 9039	6679728	59.38	99.72	0.34	nodules	validly published
Rhizobium jaguaris	Rhizobiaceae	Hyphomicrobiales	GCA_003627755.1	ATCC BAA-2445; CCGE 525; CIP 110453; SJP1-2	8025568	59.43	99.18	2.19	root nodules	validly published
Rhizobium lusitanum	Rhizobiaceae	Hyphomicrobiales	GCA_900094565.1	CECT 7016; LMG 22705; P1-7	7921970	59.65	100	0.88	nodules	validly published
Rhizobium miluonense	Rhizobiaceae	Hyphomicrobiales	GCA_900094545.1	CCBAU 41251; DSM 21815; HAMBI 2971; LMG 24208	6808054	59.7	99.66	0.89	root nodules	validly published
Rhizobium freirei	Rhizobiaceae	Hyphomicrobiales	GCA_000359745.1	CNPSo 122; IPR-Pv81; LMG 27576; PRF 81; SEMIA 4080; WDCM 440	7083871	59.93	99.71	0.89	plant	validly published
Rhizobium hainanense	Rhizobiaceae	Hyphomicrobiales	GCA_900094555.1	CCBAU 57015; CIP 105503; DSM 11917; I66	7252624	59.65	100	1.82	plant	validly published
Rhizobium multihospitium	Rhizobiaceae	Hyphomicrobiales	GCA_900094585.1	CCBAU 83401; DSM 21814; HAMBI 2975; LMG 23946	7319877	59.81	99.72	0.77	plant	validly published
Rhizobium tropici	Rhizobiaceae	Hyphomicrobiales	GCA_000330885.1	ATCC 49672; CIAT 899; DSM 11418; HAMBI 1163; IFO 15247; JCM 21072; LMG 9503; NBRC 15247	6686334	59.49	100	0.28	nodules	validly published
Rhizobium dioscoreae	Rhizobiaceae	Hyphomicrobiales	GCA_009176305.1	DSM 110498; NBRC 114257; NRIC 988; S-93	6726518	59.65	100	0.28	plant	validly published
Rhizobium sullae	Rhizobiaceae	Hyphomicrobiales	GCA_900169785.1	DSM 14623; IS123; USDA 4950	7889576	59.88	99.72	1.11	root nodule	validly published
Rhizobium mongolense	Rhizobiaceae	Hyphomicrobiales	GCA_007827505.1	ATCC BAA-116; CIP 106112; HAMBI 2349; LMG 19141; USDA 1844	7295545	59.5	99.72	0.07	nodules	validly published
Rhizobium gallicum	Rhizobiaceae	Hyphomicrobiales	GCA_000816845.1	MSDJ1109; R602sp	7311190	59.61	99.44	0.64	nodules	validly published
Rhizobium metallidurans	Rhizobiaceae	Hyphomicrobiales	GCA_014196505.1	ChimEc512; CIP 110550; DSM 26575	5179475	62.31	99.11	0.98	hyperaccumulator	validly published
Rhizobium tibeticum	Rhizobiaceae	Hyphomicrobiales	GCA_900110205.1	CCBAU 85039; CGMCC 1.7071; DSM 21102; LMG 24453	7065782	59.66	99.38	0.48	plant	validly published
Rhizobium favelukesii	Rhizobiaceae	Hyphomicrobiales	GCA_000577275.2	CECT 9014; LMG 29160; LPU83	7569648	59.65	99.66	0.71	root nodules	validly published
Rhizobium mesoamericanum	Rhizobiaceae	Hyphomicrobiales	Ga0480173	1847; ATCC BAA-2123; CCGE 501; CIP 110148; DSM 28449; HAMBI 3151	6348751	58.97	99.94	0.31	nodules	validly published
Rhizobium altiplani	Rhizobiaceae	Hyphomicrobiales	GCA_001542405.1	BR 10423; HAMBI 3664	8099863	59.48	99.72	2.88	root nodules	validly published
Rhizobium grahamii	Rhizobiaceae	Hyphomicrobiales	GCA_000298315.2	ATCC BAA-2124; CCGE 502; CFN 242; Dal4; HAMBI 3152	7146037	59.44	99.85	0.55	nodules	validly published
Rhizobium viscosum	Rhizobiaceae	Hyphomicrobiales	GCA_014873945.1	ATCC 19584; CECT 908; CIP 82.105; DSM 7307; JCM 11566; LMG 16473; NRRL B-1973	7069622	60.01	99.31	1.34	plant	validly published
Rhizobium sophoriradicis	Rhizobiaceae	Hyphomicrobiales	GCA_003939025.1	C-5-1; CCBAU 3470; HAMBI 3510; LMG 27898	6665510	61.29	99.8	0.61	plant	validly published
Rhizobium phaseoli	Rhizobiaceae	Hyphomicrobiales	GCA_003985125.1	ATCC 14482; DSM 30137; IFO 14785; JCM 20683; NBRC 14785; NRRL L-321; VKM B-1966	6652103	61.36	99.94	0.28	plant	validly published
Rhizobium binae	Rhizobiaceae	Hyphomicrobiales	GCA_017357225.1	BLR195; DSM 29288; LMG 28443	7055288	61.07	100	0.14	nodules	validly published
Rhizobium etli	Rhizobiaceae	Hyphomicrobiales	GCA_000092045.1	ATCC 51251; CFN 42; CIP 104814; DSM 11541; HAMBI 1727; IFO 15573; JCM 21823; LMG 17827; NBRC 15573	6530228	61.03	99.94	0	plant	validly published
Rhizobium esperanzae	Rhizobiaceae	Hyphomicrobiales	GCA_002204185.1	668; CNPSo 668; LMG 30030; U 10001; UMR 1320; Z87-8	6294057	61.06	99.66	0	soils	validly published
Rhizobium lentis	Rhizobiaceae	Hyphomicrobiales	GCA_017352135.1	BLR27; DSM 29286; LMG 28441	6423001	61.19	99.94	0.61	nodules	validly published
Rhizobium bangladeshense	Rhizobiaceae	Hyphomicrobiales	GCA_017357245.1	BLR175; DSM 29287; LMG 28442	6348611	60.91	99.94	0.28	nodules	validly published
Rhizobium aethiopicum	Rhizobiaceae	Hyphomicrobiales	GCA_900094625.1	HAMBI 3550; HBR26; LMG 29711	6557588	61.08	99.94	0.28	root nodules	validly published
Rhizobium vallis	Rhizobiaceae	Hyphomicrobiales	GCA_003985155.1	CCBAU 65647; DSM 26437; HAMBI 3073; LMG 25295	7115113	60.77	99.94	1	nodules	validly published
Rhizobium pisi	Rhizobiaceae	Hyphomicrobiales	GCA_003938655.1	DSM 30132; NCIB 11478; NCIMB 11478	6677025	60.98	99.94	0.28	nodules	validly published
Rhizobium chutanense	Rhizobiaceae	Hyphomicrobiales	GCA_002531935.1	C5; CCTCC AB 2018143; LMG 30777	6883664	61.38	99.94	0.09	root nodules	validly published
Rhizobium hidalgonense	Rhizobiaceae	Hyphomicrobiales	GCA_002531855.1	FH14; HAMBI 3636; LMG 29288	7268818	60.83	100	0	nodule	validly published
Rhizobium ecuadorense	Rhizobiaceae	Hyphomicrobiales	GCA_001187535.1	CNPSo 671; LMG 27578; PIMAMPIRS I 5; UMR 1450	7383497	61.07	99.82	1.27	plant	validly published
Rhizobium acidisoli	Rhizobiaceae	Hyphomicrobiales	GCA_002531755.2	CCBAU 101094; FH13; HAMBI 3626; LMG 28672	7497685	61.04	99.96	0.94	root nodules	validly published
Rhizobium ruizarguesonis	Rhizobiaceae	Hyphomicrobiales	GCA_012349115.1	CECT 9542T; LMG 30526T; UMP1133; UPM1133T	7707911	60.75	99.83	0	nodules	validly published
Rhizobium indigoferae	Rhizobiaceae	Hyphomicrobiales	GCA_013087605.1	AS 1.3054; CCBAU 71042; CIP 108029; NBRC 100398	7498874	60.68	99.94	1.37	plant	validly published
Rhizobium leguminosarum	Rhizobiaceae	Hyphomicrobiales	GCA_002008365.1	3Hoq18; ATCC 10004; LMG 14904; USDA 2370	7811012	60.58	99.94	0	plant	validly published
Rhizobium laguerreae	Rhizobiaceae	Hyphomicrobiales	GCA_014192445.1	CECT 8280; FB206; LMG 27434	7316480	60.78	99.94	0.45	nodule	validly published
Rhizobium indicum	Rhizobiaceae	Hyphomicrobiales	GCA_005862305.2	JCM 33658; JKLM 12A2; KACC 21380; MCC 3961	7533049	60.78	99.9	0.38	root nodules	not validly published
Rhizobium sophorae	Rhizobiaceae	Hyphomicrobiales	GCA_013087515.1	CCBAU 3386; E5; HAMBI 3615; LMG 27901	7500905	60.84	99.94	0.05	plant	validly published
Rhizobium changzhiense	Rhizobiaceae	Hyphomicrobiales	GCA_013087625.1	HAMBI 3709; LMG 31534; WYCCWR 11279	6590079	61.1	99.94	0	nodules	validly published
Rhizobium halophytocola	Rhizobiaceae	Hyphomicrobiales	GCA_017873095.1	DSM 21600; KACC 13775; YC6881	5350706	63.11	98.08	0.43	root	validly published
Allorhizobium paknamense	Rhizobiaceae	Hyphomicrobiales	Ga0196654	BCC 55142; L6-8; NBRC 109338	5310606	59.91	97.57	0.45	duckweeds	validly published
Allorhizobium undicola	Rhizobiaceae	Hyphomicrobiales	GCA_000621665.1	ATCC 700741; CIP 105883; JCM 21822; LMG 11875; ORS 992	4133860	59.32	96.68	0	plant nodule	validly published
Allorhizobium vitis	Rhizobiaceae	Hyphomicrobiales	GCA_001541345.2	ATCC 49767; CIP 105853; HAMBI 1817; ICMP 10752; IFO 15140; JCM 21033; K309; LMG 8750; NBRC 15140; NCPPB 3554	5754491	57.55	99.81	1.55	grapevines	validly published
Allorhizobium taibaishanense	Rhizobiaceae	Hyphomicrobiales	GCA_014196735.1	14971; ACCC 14971; CCNWSX 0483; DSM 100021; HAMBI 3214	5418788	59.28	99.4	0.42	root nodule	validly published
Allorhizobium terrae	Rhizobiaceae	Hyphomicrobiales	GCA_004801395.1	BCRC 80932; CC- HIH110; JCM 31228	4500593	55.01	98.29	0.46	paddy soil	validly published
Allorhizobium oryziradicis	Rhizobiaceae	Hyphomicrobiales	GCA_001939045.1	ACCC 19962; KCTC 52413; N19	5156254	55.13	98.15	1.12	paddy soil	validly published
Ciceribacter lividus	Rhizobiaceae	Hyphomicrobiales	GCA_003337715.1	DSM 25528; KCTC 32403; MSSRFBL1	4521451	63.21	97.94	1.64	rhizosphere	validly published
Ciceribacter thiooxidans	Rhizobiaceae	Hyphomicrobiales	GCA_014126615.1	CCTCC AB 2016062; F43b; KCTC 52231	5043386	62.8	98.66	1.44	sediment	validly published
Ciceribacter ferrooxidans	Rhizobiaceae	Hyphomicrobiales	GCA_003337715.1	CCTCC AB 2018196; F8825; KCTC 62948	5094448	63.05	99.28	1.75	sediment	not validly published
Rhizobium daejeonense	Rhizobiaceae	Hyphomicrobiales	GCA_014280875.1	CCBAU 10050; DSM 17795; IAM 15042; JCM 21505; KCTC 12121; L61; NBRC 102495	5132449	60.47	98.12	0.45	bioreactor	validly published
Rhizobium selenitireducens	Rhizobiaceae	Hyphomicrobiales	GCA_000518785.1	ATCC BAA-1503; B1; LMG 24075; NRRL B-41997	4976687	63.51	98.45	0.59	bioreactor	validly published
Rhizobium naphthalenivorans	Rhizobiaceae	Hyphomicrobiales	GCA_007992095.1	KCTC 23252; NBRC 107585; TSY03b	4956527	61.16	96.37	2.35	plant	validly published
Peteryoungia desertarenae	Rhizobiaceae	Hyphomicrobiales	CA_005860795.2	A DMK78; JCM 33657; KACC 21383; MCC 3400T	4342374	58.62	99.61	0.13	desert	not validly published
Peteryoungia ipomoeae	Rhizobiaceae	Hyphomicrobiales	GCA_004912165.1	KCTC 32148; LMG 27163; shin9-1	4385529	60.41	100	0.97	water	validly published
Peteryoungia wuzhouense	Rhizobiaceae	Hyphomicrobiales	GCA_003205195.1	CCTCC AB 2017179; GDMCC 1.1257; KCTC 62194; W44	4933972	61.62	100	0.39	roots	validly published
Rhizobium glycinendophyticum	Rhizobiaceae	Hyphomicrobiales	GCA_006443685.1	CL12; GDMCC 1.1597; KACC 21281	4843317	61.09	100	0.13	roots	not validly published
Peteryoungia rosettiformans	Rhizobiaceae	Hyphomicrobiales	GCA_014202175.1	CCM 7583; DSM 26376; MTCC 9454; W3	4956564	61.65	100	1.23	dump site	validly published
Peteryoungia aggregata	Rhizobiaceae	Hyphomicrobiales	Ga0196658	ATCC 43293; DSM 111; DSM 1111; IFAM 1003; Müller 161; Strain Miiller 161; VKM B-2061	4813061	61.49	99.22	0.58	freshwater	validly published
Peteryoungia rhizophilum	Rhizobiaceae	Hyphomicrobiales	GCA_004912145.1	7209-2; CGMCC 1.15691; DSM 103161	5248183	61.18	99.9	0.58	rhizosphere	validly published
Agrobacterium albertimagni	Rhizobiaceae	Hyphomicrobiales	GCA_000300855.1	AOL15; ATCC BAA-24	5085061	61.23	100	1.37	Hot Creek	not validly published
Rhizobium populi	Rhizobiaceae	Hyphomicrobiales	Ga0196655	CCTCC AB 2013068; JCM 19159; K-38; NRRL B-59990	5272965	64.85	91.46	1.18	plant	validly published
BDR2-2	Rhizobiaceae	Hyphomicrobiales		CFCC 16492	5067365	64.51	93.13	9.49	plant
Allorhizobium borbori	Rhizobiaceae	Hyphomicrobiales	GCA_014196535.1	CICC 10378; DN316; DSM 22790; DSM 26385; HAMBI 3454; LMG 23925	4816868	61.29	93.7	2.58	sludge	validly published
Agrobacterium cavarae	Rhizobiaceae	Hyphomicrobiales	GCA_004310285.1	CECT 9795; LMG 31257; RZME10	5024320	58.26	98.87	0.3	plant roots	validly published
Agrobacterium larrymoorei	Rhizobiaceae	Hyphomicrobiales	GCA_005145045.1	3-10; ATCC 51759; CFBP 5473; ICMP 14256; NCPPB 4096	5259126	57.2	98.78	0.42	plant tumours	validly published
Agrobacterium skierniewicense	Rhizobiaceae	Hyphomicrobiales	GCA_014196515.1	CFBP 7420; Ch11; DSM 26438; HAMBI 3460; LMG 26191	4798976	56.93	99.14	0.88	plant tumours	validly published
Agrobacterium rubi	Rhizobiaceae	Hyphomicrobiales	GCA_017873055.1	ATCC 13335; CFBP 5509; CFBP 6448; CIP 104332; DSM 6772; HAMBI 1812; ICMP 6428; IFO 13261; JCM 20918; LMG 156; LMG 17935; NBRC 13261; NCPPB 1854	5291453	57.29	98.99	0.56	plant	validly published
Agrobacterium rosae	Rhizobiaceae	Hyphomicrobiales	GCA_002915175.1	B2326; CFBP 4470; DSM 30203; JCM 20915; KGR; LMG 230; NCPPB 1650	5464393	56.53	99.44	0.91	plant galls	validly published
Agrobacterium bohemicum	Rhizobiaceae	Hyphomicrobiales	GCA_002896715.1	CCM 8736T; DSM 104667T; R90 T	4713153	56.32	98.55	0.42	poppy seed	not validly published
Agrobacterium pusense	Rhizobiaceae	Hyphomicrobiales	GCA_002008275.1	DSM 22668; HAMBI 3458; JCM 16209; LMG 25623; NCIMB 14639; NRCPB10	5271321	59.24	99.91	0.33	rhizosphere	validly published
Agrobacterium radiobacter	Rhizobiaceae	Hyphomicrobiales	GCA_001541305.1	ATCC 19358; CIP 104325; DSM 30147; HAMBI 1814; IAM 12048; ICMP 5785; IFO 13532; JCM 20371; LMG 140; NBRC 13532; NCCB 27005; NCIB 9042; NCIMB 9042; NCPPB 3001	5497300	59.36	99.91	0.14	plant	validly published
Agrobacterium salinitolerans	Rhizobiaceae	Hyphomicrobiales	GCA_002008225.1	HAMBI 3646; LMG 29287; YIC 5082	4990461	59.31	100	0.03	root nodule	validly published
Agrobacterium leguminum	Rhizobiaceae	Hyphomicrobiales	GCA_015704895.1	CECT 30096; LMG 31779; MOPV5	5470948	59.9	100	0.86	plant nodules	validly published
Agrobacterium tomkonis	Rhizobiaceae	Hyphomicrobiales	GCA_020215445.1	IIF1SW-­B1; LMG 32164; NRRL B-65602	6238769	59.18	100	1.49	Space Station	validly published
Rhizobium oryzihabitans	Rhizobiaceae	Hyphomicrobiales	GCA_010669145.1	ACCC 60121; JCM 32903; M15	5858741	59.28	98.29	0.91	roots	not validly published
Agrobacterium nepotum	Rhizobiaceae	Hyphomicrobiales	GCA_000949865.1	39/7; CFBP 7436; DSM 29844; HAMBI 3456; LMG 26435	5328872	59.13	99.76	0.8	plant tumours	validly published
Agrobacterium fabacearum	Rhizobiaceae	Hyphomicrobiales	GCA_009649785.1	CNPSo 675; LMG 31642; UMR 1457	5672268	58.52	99.96	0.28	plant nodules	validly published
Endobacterium yantingense	Rhizobiaceae	Hyphomicrobiales	Ga0196656	CCTCC AB 2014007; H66; LMG 28229	5816243	59.5	100	0.08	rock	validly published
Endobacterium cereale	Rhizobiaceae	Hyphomicrobiales	GCA_009617585.1	CECT 9794; LMG 31256; RZME27	6114623	58.77	100	0.08	plant roots	validly published
Allorhizobium pseudoryzae	Rhizobiaceae	Hyphomicrobiales	GCA_011046245.1	ACCC 10380; DSM 19479; DSM 26483; J3-A127; KCTC 23294	5375550	61.84	100	0.58	rhizospher	validly published
Rhizobium rhizoryzae	Rhizobiaceae	Hyphomicrobiales	GCA_014196605.1	ACCC 05916; DSM 19478; DSM 29514; J3-AN59; KCTC 23652	5028235	57.96	99.61	0	roots	validly published
Rhizobium helianthi	Rhizobiaceae	Hyphomicrobiales	Ga0196674	CGMCC 1.12192; KCTC 23879; Xi19	4189480	57.88	100	0	rhizosphere	validly published
Pseudorhizobium tarimense	Rhizobiaceae	Hyphomicrobiales	Ga0480193	CCTCC AB 2011011; NRRL B-59556; PL-41	4831203	61.23	99.61	0.58	soil	validly published
Pseudorhizobium pelagicum	Rhizobiaceae	Hyphomicrobiales	GCA_000722615.1	CECT 8629; LMG 28314; R1-­200B4	5134606	62.82	100	1.36	seawater	validly published
Pseudorhizobium marinum	Rhizobiaceae	Hyphomicrobiales	GCA_000705355.1	DSM 106576; JCM 30155; MCCC 1A00836; MGL06	5061979	63.04	100	0.39	seawater	validly published
Pseudorhizobium endolithicum	Rhizobiaceae	Hyphomicrobiales	GCA_902153245.3	CCUG 64352; DSM 104972; HAMBI 2447; JC140; KCTC 32077; MTCC 11723	4187687	62.75	100	0.19	beach sand	validly published
Pseudorhizobium banfieldiae	Rhizobiaceae	Hyphomicrobiales	GCA_000967425.1	CFBP 8663; DSM 106348; NT-26	4577425	61.85	100	0.78	plant	validly published
Pseudorhizobium halotolerans	Rhizobiaceae	Hyphomicrobiales	GCA_902153235.3	AB21; DSM 105041; JCM 17536; KEMC 224; KEMC 224-056	4701665	61.69	99.61	0.65	plant	validly published
Pseudorhizobium flavum	Rhizobiaceae	Hyphomicrobiales	GCA_002000045.1	CCTCC AB2013042; KACC 17222; YW14	4659099	61.59	100	0.78	soil	validly published
Rhizobium smilacinae	Rhizobiaceae	Hyphomicrobiales	GCA_006335145.1	CCTCC AB 2013016; DSM 100675; KCTC 32300; LMG 27604; PTYR-5	6006051	59	100	0.97	plant	validly published
Rhizobium wenxiniae	Rhizobiaceae	Hyphomicrobiales	GCA_014641515.1	166; CGMCC 1.15279; DSM 100734	6437844	58.8	99.22	0.39	maize root	validly published
Rhizobium cellulosilyticum	Rhizobiaceae	Hyphomicrobiales	Ga0196647	ALA10B2; CECT 7176; DSM 18291; LMG 23642	6108836	58.81	99.87	0	sawdust	validly published
Rhizobium deserti	Rhizobiaceae	Hyphomicrobiales	GCA_004358025.1	ACCC 61627; JCM 33732; SPY-1	4747674	59.97	99.92	0.39	soil	not validly published
Neorhizobium lilium	Rhizobiaceae	Hyphomicrobiales	GCA_004053875.1	24NR; ACCC 61588; JCM 33731	5222315	60.29	99.92	0.71	plant	not validly published
Neorhizobium petrolearium	Rhizobiaceae	Hyphomicrobiales	GCA_017873175.1	ACCC 11238; DSM 21304; DSM 26482; KCTC 23288; SL-1	6975613	60.54	98.94	2.22	soil	validly published
Neorhizobium huautlense	Rhizobiaceae	Hyphomicrobiales	GCA_002968575.1	ATCC BAA-115; CIP 105757; DSM 21817; HAMBI 2409; LMG 18254	5725939	60.04	98.81	0.28	plant	validly published
Neorhizobium alkalisoli	Rhizobiaceae	Hyphomicrobiales	GCA_002968635.1	CCBAU 01393; DSM 21826; HAMBI 3051; LMG 24763	5869725	60.31	98.87	0.78	Soil	validly published
Rhizobium populisoli	Rhizobiaceae	Hyphomicrobiales	GCA_019430945.1	GDMCC 1.2201; JCM 34442; XQZ8	6843924	60.07	100	0	rhizosphere	not validly published
Rhizobium terrae	Rhizobiaceae	Hyphomicrobiales	GCA_003425685.1	CCTCC AB 2018075; KCTC 62418; NAU-­18	6968691	61.44	99.12	0.64	soil	validly published
Neorhizobium vignae	Rhizobiaceae	Hyphomicrobiales	GCA_000732195.1	CCBAU 5176; DSM 25378; HAMBI 3039; LMG 25447	6343049	61.63	99.29	0.92	plant	validly published
Neorhizobium galegae	Rhizobiaceae	Hyphomicrobiales	GCA_000731315.1	ATCC 43677; CIP 105585; DSM 11542; HAMBI 540; IFO 14965; JCM 20973; LMG 6214; NBRC 14965	6455027	61.23	99	0.63	root nodule	validly published
Brucella melitensis	Brucellaceae	Hyphomicrobiales	GCA_000740415.1	16M; ATCC 23456; NCTC 10094	3294775	57.22	99.56	0.44	cattle	validly published
Brucella intermedia	Brucellaceae	Hyphomicrobiales	GCA_900454225.1	CCUG 24694; CIP 105838; CNS 2-75; DSM 17986; IFO 15820; LMG 3301; NBRC 15820; NCTC 12171	4727886	57.74	100	0.45	human clinical specimens	validly published
Brucella grignonensis	Brucellaceae	Hyphomicrobiales	GCA_002252505.1	CCUG 46362; DSM 13338; LMG 18954; NBRC 102586; OgA9a	4838271	54.15	100	0	soil	validly published
Falsochrobactrum ovis	Brucellaceae	Hyphomicrobiales	GCA_003259955.1	B 1315; CCM 8460; DSM 26720; LMG 27356	3271822	50.66	100	0	sheep	validly published
Pseudochrobactrum asaccharolyticum	Brucellaceae	Hyphomicrobiales	GCA_003314995.1	CCUG 46016; CIP 108977; DSM 25619	4649592	50.82	100	0.96	human	validly published
Hyphomonas polymorpha	Hyphomonadaceae	Caulobacterales	GCA_000685315.1	ATCC 33881; DSM 2665; IFAM PS-728; JCM 21104; NBRC 102482; PS728	4050957	62.34	99.68	0	nasal mucosa of a diver	validly published
Hyphomonas neptunium	Hyphomonadaceae	Caulobacterales	GCA_000013025.1	14-15; ATCC 15444; BCRC 10690; CCRC 10690; DSM 5154; IFAM LE-670; IFO 14232; LE 670; NBRC 14232; NCIMB 2023	3705021	61.93	99.68	0	Seawater	validly published
Hyphomonas oceanitis	Hyphomonadaceae	Caulobacterales	GCA_000685295.1	ATCC 33879; DSM 5155; IFAM 1325; SCH89	4280175	60.19	99.35	1.57	Baltic Sea	validly published
Henriciella marina	Hyphomonadaceae	Caulobacterales	GCA_000376805.1	DSM 19595; Iso4; JCM 15116; KCTC 12513	3277765	59.93	99.35	0	East Sea	validly published
Henriciella litoralis	Hyphomonadaceae	Caulobacterales	GCA_002088935.1	DSM 22014; KACC 13700; SD10	3775089	58.89	99.35	0.08	tidal flat	validly published

## Sheet: AAI
	Pararhizobium mangrovi	Neopararhizobium haloflavum	Georhizobium profundi	Hoeflea marina	Hoeflea olei	Hoeflea phototrophica	Hoeflea halophila	Martelella alba	Martelella endophytica	Martelella limonii	Martelella soudanensis	Martelella mediterranea	Martelella mangrovi	Martelella radicis	Martelella lutilitoris	Onobrychidicola muellerharveyae	Mycoplana dimorpha	Mycoplana azooxidifex	Rhizobium rhizolycopersici	Mycoplana subbaraonis	Shinella sumterensis	Shinella fusca	Shinella zoogloeoides	Shinella kummerowiae	Shinella granuli	Ferranicluibacter rubi	Xaviernesmea rhizosphaerae	Xaviernesmea oryzae	Pararhizobium capsulatum	Pararhizobium arenae	Pararhizobium antarcticum	Pararhizobium giardinii	Pararhizobium herbae	Pararhizobium polonicum	Ensifer morelensis	Ensifer sesbaniae	Ensifer adhaerens	Sinorhizobium psoraleae	Sinorhizobium mexicanus	Sinorhizobium aridi	Sinorhizobium saheli	Sinorhizobium medicae	Sinorhizobium meliloti	Sinorhizobium arboris	Sinorhizobium kostiense	Sinorhizobium sojae	Sinorhizobium alkalisoli	Sinorhizobium glycinis	Sinorhizobium americanus
Pararhizobium mangrovi		64.87	64.39	63.39	63.14	63.25	63.44	61.3	61.43	61.26	60.9	60.91	61.58	61.32	61.48	62.84	63.48	63.26	63.13	63.21	62.69	63.63	63.51	62.52	63.13	64.2	62.28	62.57	62.46	62.72	62.62	62.79	62.54	62.49	62.83	63.16	62.72	63.24	63.03	63.06	63.61	63.01	63.07	63.02	63.68	63.26	63.25	63.12	62.85
Neopararhizobium haloflavum	64.87		74.42	65.16	65.68	65.72	65.48	62.14	62.61	62.3	62.32	62.04	62.36	62.26	62.56	64.53	65.68	64.87	65.04	65.35	65.22	65.56	66.05	64.82	65.19	65.98	64.33	64.78	64.84	65.28	64.97	64.63	64.79	64.6	65.03	65.22	64.83	65.06	65.08	65.13	65.47	64.93	65.12	65.08	65.13	65.09	65.21	65.27	64.96
Georhizobium profundi	64.39	74.42		65.11	65.16	65.42	65.51	61.85	62.26	62.16	61.59	61.84	61.94	62.06	62.26	64.74	65.05	64.75	64.78	64.84	65.1	65.28	65.89	64.65	64.96	65.95	63.88	64.02	64.47	65.03	64.95	64.8	64.56	64.48	64.44	65.03	64.54	65.08	64.84	65.13	65.53	64.78	64.92	65.04	65.19	65.12	65.11	65.16	64.87
Hoeflea marina	63.39	65.16	65.11		72.57	71.82	72.65	61.79	61.89	61.68	61.33	61.54	61.49	61.05	61.58	64.33	65.37	64.7	64.61	64.82	64.76	65.24	65.26	64.49	64.92	65.77	63.19	63.39	64.32	64.83	65.06	64.43	64.49	64.55	64.51	64.71	64.34	64.78	64.5	64.75	65.17	64.54	64.81	64.75	65.25	65.01	65.17	64.87	64.78
Hoeflea olei	63.14	65.68	65.17	72.57		77.94	79.52	62.09	62.2	62.28	62.13	62.35	62	61.85	62.03	64.36	65.03	64.65	64.15	64.47	64.79	65.09	65.44	64.3	64.67	65.7	63.71	63.91	64.16	64.81	64.59	64.21	64.11	64.02	64.51	64.75	64.27	64.78	64.38	65.04	65	64.7	64.94	64.77	64.93	65.17	64.79	64.76	64.57
Hoeflea phototrophica	63.25	65.72	65.38	71.78	77.94		79.89	62.12	62.28	62.08	61.37	61.76	62.26	62.07	62.26	64.34	65.23	64.36	64.28	64.36	64.59	65.28	65.14	64.06	64.37	65.66	63.13	63.58	64.11	64.73	64.67	64.38	64.17	64.24	64.1	64.88	64.53	64.63	64.48	64.82	65.04	64.47	64.6	64.39	65.02	64.88	64.82	64.67	64.72
Hoeflea halophila	63.44	65.48	65.51	72.65	79.52	79.89		62.36	62.87	62.63	61.92	62.34	62.45	61.95	62.36	64.25	65.34	64.87	64.69	64.64	64.68	65.44	65.3	64.37	64.96	65.78	63.61	63.81	64.76	65.03	64.94	64.79	64.78	64.84	64.98	65.08	64.84	64.85	64.92	65.02	65.22	64.86	65.19	65.14	65.3	65.28	65.07	65.13	64.62
Martelella alba	61.3	62.14	61.85	61.79	62.09	62.15	62.35		74.26	72.59	72.04	71.9	73.96	74.09	74.17	64.22	64.63	63.87	63.87	64.01	64.25	64.72	64.56	63.56	63.84	65.68	63.87	63.87	63.67	64.44	64.07	64.06	63.53	63.46	63.83	64.1	63.64	63.94	63.8	64.27	64.51	64.11	64.15	63.9	64.72	64.77	64.59	64.45	63.89
Martelella endophytica	61.41	62.6	62.26	61.89	62.2	62.28	62.87	74.26		78.34	78.86	79.34	79.33	79.95	80.01	64.47	64.75	64.09	64.27	64.03	64.29	64.71	64.23	63.9	64	66.08	63.8	64.07	63.82	64.66	64.09	63.81	63.81	63.68	63.68	64.02	63.6	63.75	63.95	64.06	64.35	63.9	64.08	64.16	64.22	64.45	64.32	64.14	63.88
Martelella limonii	61.26	62.3	62.16	61.68	62.28	62.08	62.63	72.59	78.34		84.61	85.36	78.58	78.31	79.06	64.61	64.42	63.82	64.15	64.05	64.6	65.02	64.92	64.3	64.18	65.92	63.84	64.09	64.21	64.53	64.46	63.67	63.63	63.71	63.82	64.09	63.96	63.78	63.89	64.23	64.52	64.2	64.02	64.29	64.41	64.48	64.57	64.26	63.72
Martelella soudanensis	60.93	62.3	61.59	61.33	62.13	61.37	61.92	72.04	78.86	84.61		89.27	78.61	79.84	79.85	64.17	64	63.61	63.48	63.81	63.69	64.09	64.46	63.35	63.57	65.6	63.54	63.74	63.36	63.92	63.46	62.95	63.21	63.02	62.91	62.9	63.03	63.13	62.71	63.35	63.75	62.92	63.01	63.09	63.51	63.31	63.66	63.76	62.91
Martelella mediterranea	60.88	62.04	61.84	61.54	62.35	61.76	62.34	71.9	79.34	85.36	89.23		79.35	79.46	79.95	64.22	64.13	63.63	63.71	63.48	64.12	64.19	64.26	63.12	63.24	65.64	63.54	63.46	63.12	63.8	63.43	63.29	63.1	63.02	63.27	63.11	62.95	63.26	63.02	63.53	63.59	63.36	63.33	63.2	63.59	63.87	63.67	63.6	63.3
Martelella mangrovi	61.58	62.36	61.94	61.49	62	62.26	62.45	73.96	79.37	78.58	78.65	79.35		86.72	86.35	64.32	64.5	64.13	64.09	63.94	64.28	64.53	64.54	63.59	63.71	65.72	63.75	63.83	63.74	64.22	64.17	64.05	63.87	63.75	63.95	64.08	63.86	63.99	64.05	64.1	64.54	63.52	63.78	64.05	64.64	64.6	64.6	64.49	63.94
Martelella radicis	61.31	62.24	62.06	61.05	61.85	62.07	61.95	74.09	79.99	78.31	79.82	79.47	86.7		93.15	64.07	64.48	64.2	63.9	63.85	64.15	64.77	65.11	63.74	63.81	65.42	63.85	63.82	63.72	64.29	63.88	63.42	63.46	63.05	63.61	63.8	63.54	63.42	63.32	63.9	64.09	63.7	63.77	63.68	64.04	64.17	64.21	64.03	63.69
Martelella lutilitoris	61.43	62.56	62.26	61.58	62.03	62.26	62.36	74.17	80.01	79.06	79.85	79.96	86.35	93.15		64.24	64.82	64.42	64.27	64.24	64.47	64.84	64.87	63.86	64.07	65.46	63.67	64.05	63.89	64.52	64.02	63.7	63.63	63.45	63.77	63.81	63.8	63.57	63.58	64.05	64.48	64.04	64.01	63.74	64.24	64.44	64.5	64.4	64.07
Onobrychidicola muellerharveyae	62.84	64.53	64.74	64.33	64.36	64.34	64.25	64.22	64.47	64.61	64.17	64.22	64.32	64.07	64.24		68.45	68.56	68.47	68.28	68.42	69	69.08	68.86	68.75	67.46	67.18	66.99	68.9	68.54	69.03	68.76	68.74	69.04	68.36	68.78	68.61	68.76	68.68	69.13	68.87	68.88	69.13	68.83	68.61	68.42	68.45	68.9	68.85
Mycoplana dimorpha	63.46	65.69	65.05	65.37	65.03	65.23	65.34	64.63	64.75	64.42	64.02	64.13	64.51	64.48	64.82	68.45		81.54	81.48	81.58	76.5	76.93	76.71	76.11	76.57	71.49	69.59	69.56	72.51	72.64	72.17	72.57	72.14	72.39	72.91	73.41	73.14	73.54	73.48	73.26	73.34	73.46	73.72	73.58	73.05	72.94	72.74	72.94	73.15
Mycoplana azooxidifex	63.26	64.87	64.75	64.7	64.65	64.36	64.87	63.87	64.09	63.83	63.61	63.63	64.13	64.21	64.42	68.56	81.54		83.43	83.49	75.96	76.34	76.58	75.72	76.26	71.59	69.68	69.43	72.25	72.99	72.61	72.33	72.45	72.14	72.49	72.2	72.28	72.62	72.47	72.77	72.75	72.63	72.43	72.41	72.25	72.28	71.96	72.9	72.66
Rhizobium rhizolycopersici	63.13	65.04	64.78	64.61	64.15	64.28	64.69	63.87	64.27	64.15	63.48	63.71	64.09	63.9	64.27	68.47	81.48	83.43		93.99	76.52	76.1	76.21	75.53	76.13	71.33	69.63	69.32	72.31	72.94	72.08	72.12	72.16	72.41	72.61	72.31	72.43	72.45	72.18	72.53	72.57	72.89	72.53	72.46	72.13	72.48	71.87	72.46	72.41
Mycoplana subbaraonis	63.21	65.35	64.84	64.82	64.47	64.36	64.64	64.01	64.03	64.05	63.81	63.48	63.94	63.85	64.24	68.28	81.58	83.49	93.99		76.23	76.43	76.94	75.63	76.34	71.34	69.55	69.18	72.2	72.83	71.71	72.31	72.16	72.27	72.76	72.38	72.45	72.58	72.47	72.6	72.68	72.53	72.69	72.65	72.03	72.37	71.96	72.34	72.19
Shinella sumterensis	62.69	65.22	65.1	64.76	64.79	64.59	64.68	64.25	64.29	64.6	63.69	64.12	64.28	64.15	64.47	68.42	76.5	75.96	76.52	76.25		84.47	85.62	84.76	84.31	71.77	70.2	69.77	72.27	72.95	72.35	72.46	72.42	72.77	72.73	72.82	72.49	72.43	72.41	72.92	72.78	72.34	72.76	72.8	72.71	72.53	72.12	72.69	72.54
Shinella fusca	63.63	65.56	65.28	65.24	65.09	65.28	65.44	64.72	64.71	65.02	64.09	64.19	64.53	64.77	64.84	69	76.93	76.34	76.1	76.43	84.49		87.28	85.56	86.13	72.28	70.62	70.34	72.99	73.28	72.59	72.84	72.51	72.62	73.63	73.73	74.04	73.41	73.49	73.1	73.3	73.12	73.44	73.65	73.21	73.25	72.74	73.11	73.25
Shinella zoogloeoides	63.51	66.05	65.89	65.26	65.44	65.14	65.3	64.56	64.23	64.92	64.46	64.26	64.54	65.11	64.87	69.08	76.71	76.58	76.21	76.91	85.47	87.28		86.77	87.06	72	70.44	70.04	73.09	73.76	72.6	72.75	72.91	73.04	73.93	73.86	74.09	73.09	73.43	73.08	73.29	72.94	73.56	73.26	73.06	72.56	72.82	73.32	73.24
Shinella kummerowiae	62.52	64.82	64.65	64.49	64.3	64.06	64.37	63.56	63.9	64.3	63.35	63.12	63.59	63.74	63.86	68.86	76.11	75.72	75.55	75.65	84.76	85.56	86.77		87.68	71.46	69.25	69.35	72.46	73.19	72.16	72.21	72.25	72.42	73.01	73.26	73.3	72.23	72.17	72.31	72.62	72.01	72.8	72.52	72.5	72.23	72.02	72.51	72.5
Shinella granuli	63.13	65.19	64.96	64.92	64.67	64.37	64.96	63.84	64	64.18	63.57	63.24	63.71	63.81	64.07	68.75	76.57	76.26	76.13	76.34	84.32	86.14	87.35	87.68		71.48	69.61	69.22	72.83	73.51	72.19	73.02	72.17	72.12	73.43	73.31	73.38	72.64	72.66	72.88	73.06	72.71	72.83	72.92	72.81	72.63	72.5	72.64	72.5
Ferranicluibacter rubi	64.2	65.98	65.95	65.77	65.7	65.66	65.78	65.68	66.08	65.92	65.6	65.64	65.72	65.42	65.46	67.46	71.49	71.59	71.33	71.34	71.77	72.28	72	71.46	71.48		73.02	73.08	75.09	74.69	75.15	75.44	75.35	75.42	73.19	73.17	72.93	73.22	73.44	73.14	73.65	73.07	73.38	73.24	73.2	73.15	72.9	73.65	73.2
Xaviernesmea rhizosphaerae	62.28	64.33	63.88	63.19	63.71	63.13	63.61	63.87	63.8	63.84	63.54	63.54	63.75	63.85	63.67	67.18	69.59	69.68	69.62	69.55	70.2	70.63	70.44	69.24	69.61	73.02		84.49	71.72	72.15	71.26	72	72.01	71.6	69.99	70.77	69.95	70.67	70.66	70.74	71.39	70.29	70.5	70.41	70.92	71.24	70.76	71.23	70.91
Xaviernesmea oryzae	62.57	64.78	64.02	63.38	63.91	63.69	63.81	63.87	64.07	64.09	63.74	63.46	63.83	63.82	64.05	66.99	69.56	69.43	69.32	69.18	69.77	70.34	70.04	69.35	69.22	73.08	84.49		71.66	71.85	71.21	71.78	71.56	71.41	69.98	70.36	69.84	70.59	70.52	70.32	70.86	70.3	70.37	70.31	70.62	70.75	70.46	70.84	70.25
Pararhizobium capsulatum	62.46	64.85	64.47	64.32	64.16	64.11	64.76	63.67	63.82	64.22	63.36	63.13	63.64	63.72	63.85	68.9	72.51	72.27	72.31	72.2	72.27	72.99	73.09	72.46	72.83	75.09	71.72	71.66		86.08	77.53	78.15	78.68	78.29	75.31	74.59	74.61	74.34	74.49	74.46	74.49	74.26	74.1	74.28	74.28	73.64	73.43	74.45	74.42
Pararhizobium arenae	62.73	65.28	65.03	64.83	64.81	64.73	65.03	64.44	64.66	64.53	63.9	63.91	64.23	64.34	64.52	68.54	72.64	72.99	72.94	72.83	72.95	73.28	73.76	73.19	73.51	74.69	72.15	71.85	86.08		77.29	78.88	78.91	78.71	75.4	75.35	75.37	75.31	74.99	74.94	74.9	74.61	74.68	74.82	74.58	74.7	74.29	75.31	74.77
Pararhizobium antarcticum	62.62	64.97	64.95	65.06	64.59	64.67	64.94	64.07	64.13	64.46	63.42	63.42	64.17	63.89	64.07	69.03	72.17	72.61	72.08	71.71	72.35	72.59	72.6	72.16	72.19	75.15	71.26	71.21	77.49	77.24		79.1	80.69	80.06	75.06	75.59	74.88	75.55	75.08	75.41	75.34	74.95	75.16	75.14	74.85	74.8	74.57	75.41	75.37
Pararhizobium giardinii	62.78	64.63	64.8	64.43	64.21	64.38	64.79	64.06	63.81	63.66	62.95	63.29	64.05	63.44	63.69	68.76	72.57	72.33	72.12	72.31	72.46	72.84	72.75	72.21	73.02	75.44	72	71.78	78.24	78.89	79.1		85.58	84.65	75.56	75.92	75.33	76.36	75.89	76.18	76.39	74.92	75.65	75.33	75.56	75.71	75.29	76.64	76.4
Pararhizobium herbae	62.54	64.79	64.56	64.49	64.11	64.17	64.78	63.53	63.81	63.63	63.21	63.1	63.87	63.46	63.63	68.74	72.14	72.45	72.16	72.16	72.42	72.51	72.91	72.25	72.17	75.35	72.01	71.56	78.68	78.91	80.69	85.58		90.24	75.52	75.59	75	76.06	75.53	75.56	75.73	74.92	75.47	75.22	75.11	75.03	74.82	75.87	75.3
Pararhizobium polonicum	62.46	64.58	64.48	64.55	64.02	64.24	64.84	63.46	63.68	63.71	62.95	63	63.75	63.05	63.46	69.04	72.39	72.1	72.41	72.27	72.77	72.62	73.04	72.42	72.12	75.42	71.6	71.41	78.29	78.71	80.09	84.67	90.24		75.25	75.45	74.93	75.74	75.05	75.15	75.54	74.31	75	74.85	75.01	75	74.65	75.77	75.32
Ensifer morelensis	62.83	65.03	64.44	64.51	64.51	64.14	64.98	63.83	63.68	63.82	62.91	63.27	63.95	63.61	63.77	68.36	72.91	72.49	72.61	72.76	72.73	73.63	73.93	73.01	73.43	73.19	69.99	70	75.31	75.4	75.06	75.56	75.52	75.25		84.36	84.53	81.04	80.68	80.01	79.95	79.24	79.94	79.66	79.14	79.2	78.64	80.46	79.92
Ensifer sesbaniae	63.16	65.22	65.03	64.67	64.74	64.79	65.08	64.06	64.02	64.09	62.9	63.11	64.08	63.8	63.81	68.78	73.41	72.2	72.31	72.38	72.82	73.73	73.86	73.26	73.31	73.17	70.77	70.35	74.59	75.35	75.59	75.92	75.59	75.45	84.36		90.32	81.66	80.92	80.94	81.12	79.38	79.88	80.08	79.7	79.69	80.09	81.06	80.33
Ensifer adhaerens	62.72	64.83	64.5	64.34	64.27	64.53	64.84	63.64	63.6	63.96	63.03	62.95	63.86	63.54	63.8	68.61	73.14	72.28	72.43	72.45	72.49	74.04	74.09	73.3	73.38	72.93	69.95	69.88	74.61	75.37	74.88	75.33	75	74.93	84.53	90.3		80.32	80.38	79.65	79.69	78.44	79.36	78.98	78.93	78.94	78.63	80.08	79.6
Sinorhizobium psoraleae	63.24	65.06	65.07	64.78	64.78	64.63	64.85	63.94	63.75	63.78	63.13	63.26	63.99	63.42	63.57	68.76	73.54	72.62	72.45	72.58	72.43	73.41	73.09	72.23	72.64	73.22	70.67	70.59	74.34	75.31	75.55	76.36	76.06	75.74	81.04	81.66	80.32		89.58	84.9	83.98	82.9	84.09	83.84	82.96	82.73	82.14	84.1	83.4
Sinorhizobium mexicanus	63.03	65.08	64.89	64.48	64.38	64.48	64.93	63.8	63.95	63.89	62.71	63.02	64.05	63.32	63.58	68.68	73.48	72.47	72.18	72.47	72.41	73.49	73.43	72.17	72.66	73.44	70.66	70.54	74.49	74.99	75.08	75.89	75.53	75.05	80.66	80.92	80.38	89.58		83.73	83.33	81.97	83.28	82.66	81.9	82.22	81.57	83.51	83.42
Sinorhizobium aridi	63.06	65.13	65.13	64.75	65.04	64.81	65.02	64.27	64.06	64.23	63.35	63.53	64.1	63.9	64.05	69.13	73.26	72.77	72.53	72.6	72.92	73.1	73.08	72.31	72.88	73.14	70.74	70.32	74.46	74.94	75.41	76.18	75.56	75.15	80	80.94	79.65	84.9	83.73		87.35	84.53	85.97	86.97	85.95	84.23	83.7	86.21	85.55
Sinorhizobium saheli	63.61	65.47	65.53	65.17	65	65.05	65.22	64.51	64.35	64.52	63.75	63.59	64.54	64.09	64.48	68.87	73.34	72.75	72.57	72.68	72.78	73.3	73.29	72.62	73.06	73.65	71.39	70.86	74.49	74.9	75.34	76.39	75.73	75.54	79.91	81.11	79.69	83.98	83.35	87.35		84	85.14	85.31	84.65	84.18	84.1	85.84	85.3
Sinorhizobium medicae	63.01	64.93	64.8	64.54	64.67	64.47	64.86	64.11	63.9	64.2	62.92	63.36	63.52	63.7	64.04	68.88	73.46	72.63	72.89	72.53	72.34	73.12	72.94	72.01	72.71	73.07	70.29	70.3	74.26	74.61	74.95	74.92	74.92	74.31	79.24	79.38	78.47	82.9	81.97	84.53	84		90.35	89.13	81.85	81.71	81.31	82.82	82.8
Sinorhizobium meliloti	63.07	65.12	64.91	64.8	64.94	64.6	65.19	64.15	64.08	64.02	63.01	63.33	63.78	63.77	64.01	69.13	73.72	72.43	72.53	72.69	72.76	73.44	73.56	72.8	72.83	73.38	70.5	70.37	74.1	74.68	75.16	75.65	75.47	75	79.91	79.87	79.36	84.09	83.28	85.95	85.13	90.35		92.09	82.96	82.9	82.19	84.21	83.93
Sinorhizobium arboris	63.02	65.08	65.02	64.75	64.77	64.39	65.14	63.9	64.16	64.29	63.09	63.2	64.05	63.68	63.74	68.83	73.58	72.41	72.46	72.65	72.8	73.65	73.26	72.52	72.92	73.24	70.41	70.33	74.28	74.82	75.14	75.33	75.22	74.85	79.66	80.09	79.03	83.84	82.66	86.97	85.31	89.13	92.09		85.45	82.97	82.06	84.12	83.71
Sinorhizobium kostiense	63.68	65.13	65.19	65.26	64.9	65.1	65.3	64.72	64.22	64.41	63.51	63.59	64.64	64.04	64.24	68.61	73.05	72.25	72.13	72.03	72.71	73.21	73.06	72.5	72.81	73.2	70.92	70.62	74.28	74.58	74.85	75.56	75.11	75.01	79.13	79.7	78.94	82.96	81.89	85.95	84.65	81.85	82.95	85.45		86.78	86.2	85	83.95
Sinorhizobium sojae	63.26	65.09	65.12	65.01	65.17	64.89	65.31	64.77	64.45	64.48	63.31	63.87	64.6	64.17	64.44	68.42	72.94	72.28	72.48	72.37	72.53	73.25	72.56	72.23	72.63	73.15	71.24	70.75	73.64	74.7	74.8	75.71	75.03	75	79.2	79.74	78.94	82.73	82.24	84.19	84.12	81.71	82.9	82.97	86.75		90.69	86.02	83.88
Sinorhizobium alkalisoli	63.25	65.21	65.11	65.16	64.79	64.87	65.07	64.59	64.32	64.57	63.66	63.67	64.6	64.21	64.5	68.45	72.74	71.96	71.87	71.96	72.12	72.74	72.82	72.02	72.5	72.9	70.76	70.47	73.43	74.29	74.57	75.29	74.82	74.65	78.55	80.05	78.63	82.14	81.56	83.7	84.1	81.31	82.2	82.06	86.19	90.69		84.04	83.1
Sinorhizobium glycinis	63.12	65.27	65.16	64.84	64.76	64.68	65.13	64.45	64.14	64.26	63.76	63.6	64.49	64.03	64.4	68.9	72.94	72.9	72.46	72.34	72.69	73.11	73.32	72.51	72.64	73.65	71.23	70.84	74.45	75.31	75.41	76.64	75.87	75.77	80.43	81.06	80.12	84.1	83.51	86.21	85.86	82.82	84.21	84.11	85	85.89	84.11		90.48
Sinorhizobium americanus	62.85	64.96	64.87	64.78	64.57	64.7	64.62	63.89	63.88	63.72	62.91	63.3	63.94	63.69	64.07	68.85	73.15	72.66	72.41	72.19	72.54	73.25	73.24	72.5	72.5	73.2	70.91	70.25	74.42	74.77	75.37	76.4	75.3	75.32	79.92	80.33	79.6	83.4	83.42	85.55	85.3	82.8	83.93	83.71	83.95	83.88	83.1	90.48
Sinorhizobium fredii	62.85	65.05	64.76	64.76	64.65	64.51	64.91	63.96	64.11	64.07	63.18	63.41	64.21	63.8	63.96	68.94	73.09	72.36	72.15	72.08	72.5	73.3	73.08	72.49	72.54	73.31	70.94	70.56	74.04	74.99	75.39	76.17	75.4	75.43	79.91	80.69	79.74	83.91	83.48	85.95	85.75	82.94	83.98	83.8	84.32	84.95	83.87	91.62	90.38
Gellertiella hungarica	62.62	64.84	64.39	64.12	64.29	63.91	64.18	64.72	64.77	64.7	64.4	64.43	64.38	64.6	64.76	67.79	69.55	69.17	69.65	69.41	69.29	69.93	69.77	68.91	69.61	69.31	67.94	67.76	68.83	69.02	68.74	68.8	68.71	68.93	69.12	69.37	69.25	69.17	69.15	69.58	69.79	69.53	69.18	69.17	69.52	69.32	69.33	69.36	69.6
Rhizobium album	62.47	64.12	64.14	63.85	64.15	63.71	64.3	64.25	64.46	64.78	64.15	64.05	64.26	64.37	64.71	69.01	71.09	71.52	70.88	70.83	71.24	71.3	71.14	71.56	71.8	70.7	68.24	68.01	71.04	70.98	70.76	70.48	70.49	70.69	71.01	70.54	71.01	70.76	70.9	70.82	70.8	70.57	70.75	70.98	70.78	70.84	70.34	71.25	71.14
Rhizobium tubonense	62.36	64.18	63.79	63.61	63.51	63.32	63.72	64.26	63.84	64.52	63.72	63.66	64.2	63.68	63.98	68.13	69.37	69.38	68.89	68.98	69.44	69.54	69.71	68.91	68.72	69.93	67.56	67.67	69.74	69.56	70.12	70.3	71.13	71	69.61	69.71	69.28	69.76	69.62	70.1	70.12	69.32	69.81	69.77	69.42	69.45	69.59	70.19	69.98
Rhizobium tumorigenes	61.91	63.83	63.41	63.15	63.11	63.2	63.47	63.93	63.81	64.03	63.3	63.5	63.85	63.72	64.12	67.4	68.41	68.51	68.21	68.35	68.56	68.92	69.03	68.21	68.17	69.72	67.78	67.55	69.04	68.99	69.89	69.3	70.43	70.11	68.44	68.55	68.14	68.49	68.16	68.73	69.05	68.2	68.5	68.56	68.97	68.99	68.65	69.15	68.87
Rhizobium rhizogenes	61.85	64.01	63.73	63.02	63.26	63.26	63.75	63.78	63.77	64.01	63.39	63.48	63.93	63.64	63.87	68.49	69.71	69.57	69.2	68.95	69.74	69.95	70.22	68.97	69.24	70.89	68.42	68.09	70	70.05	70.54	71.05	71	70.91	69.82	69.48	69.3	69.79	69.95	70.1	70.58	69.65	69.83	69.74	69.88	70.19	69.82	70.69	70.7
Rhizobium leucaenae	62.34	64.04	64.15	63.41	63.59	63.53	64.08	64.61	64.08	64.68	63.35	63.76	64.41	64.11	64.23	68.22	70.06	69.67	69.5	69.44	69.6	70.38	70.41	69.34	69.78	70.16	68.37	68.22	69.82	70.13	70.09	71.71	70.37	70.25	70.22	70.38	69.81	70.31	70.61	70.49	70.73	69.98	69.98	70.47	70.33	70.35	69.88	71.19	71.08
Rhizobium jaguaris	62.21	63.96	63.67	63.27	63.43	63.15	63.75	64.09	63.93	64.05	63.17	63.72	64.08	63.48	63.91	68.19	69.87	69.27	69.5	69.23	69.18	69.61	70.07	68.95	69.31	70.21	68.1	67.86	69.57	69.77	69.94	70.44	70.55	70.1	69.73	70.17	69.31	70.05	70.53	70.3	70.75	69.34	69.79	70.05	70.06	69.48	69.74	70.39	70.82
Rhizobium lusitanum	62	63.79	63.55	63.07	63.03	62.96	63.49	64.06	63.97	64.02	63.03	63.56	63.87	63.55	63.9	67.99	69.51	69.23	68.81	68.83	69.47	69.77	69.78	68.74	69.08	69.99	68.11	68.08	69.61	70.04	69.85	71.37	70.57	69.84	69.28	69.77	68.82	69.65	69.95	69.91	70.23	69.19	69.46	69.84	70.05	69.92	69.65	70.54	70.42
Rhizobium miluonense	62.12	64.03	63.91	63.33	63.39	63.42	63.77	64.14	63.94	64.62	63.24	63.79	64.16	63.82	64.04	68.4	69.51	69.23	69.26	69.22	69.58	70.23	70.51	69.35	69.87	69.73	68.61	68.29	69.74	69.89	69.68	70.87	70.72	69.95	70.02	70.3	69.75	70.04	70.04	70.37	70.75	69.86	70.36	70.18	70.05	70.09	69.98	70.99	70.6
Rhizobium freirei	62.09	63.99	63.89	63.13	63.39	63.3	63.71	64.08	63.9	64.41	63.34	63.82	64.1	63.91	64.14	68.32	69.52	69.29	69.16	69.11	69.32	70.28	70.4	69.6	69.85	69.94	68.44	68.26	69.8	70.31	69.81	71.66	70.65	69.98	69.86	70.25	69.7	70.08	70.16	70.51	70.53	69.43	70.04	70.1	70.36	70.24	69.95	71.18	70.88
Rhizobium hainanense	61.84	64.06	63.67	63.08	63.24	63.43	63.85	63.79	63.91	64.29	63.34	63.69	63.98	63.76	64.01	68.22	69.34	69.34	69.22	69.08	69.35	70.27	70.01	69.39	69.51	70.14	68.36	68.04	69.46	70.05	70.06	70.61	70.61	69.85	69.11	69.55	68.97	69.78	69.77	70.15	70.09	69.39	69.79	69.8	69.84	69.98	69.57	70.47	70.19
Rhizobium multihospitium	61.85	64.21	63.78	63.16	63.62	63.37	63.73	63.94	63.86	64.27	63.45	63.62	63.8	63.69	63.87	68.42	69.41	69.06	69.12	69.15	69.49	70.42	70.15	69.54	69.63	70.1	68.34	68.01	69.41	69.83	69.92	70.23	70.63	69.83	69.15	69.42	68.9	69.64	69.61	70.11	70.24	69.4	69.63	69.79	69.96	69.79	69.7	70.49	70.18
Rhizobium tropici	62.06	64.13	63.92	63.15	63.52	63.63	64.08	64.31	63.94	64.4	63.57	63.75	64.17	64.03	64.39	68.37	69.82	69.41	69.47	69.23	69.75	70.47	70.27	69.33	69.69	70.02	68.34	68.04	69.8	70.32	70	71.46	70.62	70.15	69.33	70.06	69.49	70.03	70.08	70.65	70.6	69.55	69.82	70.32	70.56	70.37	70.13	70.91	70.7
Rhizobium dioscoreae	61.85	64.13	63.92	63.12	63.48	63.54	63.65	64.03	64.05	64.58	63	63.86	63.91	63.61	64.1	68.37	69.5	69.29	69.33	69.24	69.75	70.39	70.03	69.4	69.68	69.9	68.36	67.98	69.55	69.78	69.94	70.13	70.22	69.99	69.31	69.66	69.08	70.1	69.84	70.38	70.43	69.83	69.71	69.81	69.9	69.79	69.68	70.34	70.16
Rhizobium sullae	61.9	64	63.63	63.34	63.26	63.25	63.84	64.03	63.89	64.11	63.27	63.72	64.28	63.75	64.09	68.48	70.1	70.08	69.4	69.39	69.86	70.33	70.32	69.37	69.76	70.73	68.18	67.96	70.26	70.34	70.43	71.67	71.16	70.51	69.48	70.4	69.85	71.31	70.95	71.62	71.72	70.58	70.83	70.83	71.19	71.02	70.71	71.49	71.39
Rhizobium mongolense	62.12	64.11	63.65	63.95	63.7	63.65	64.2	64.37	64.32	64.22	63.7	63.82	64.5	64.16	64.3	68.59	70.4	70.37	69.69	69.74	69.78	70.4	70.45	69.45	69.69	70.72	68.61	68.4	70.46	70.53	70.75	71.83	71.26	70.69	69.77	70.86	70.25	71.45	70.95	72.14	71.89	70.85	71.38	71.32	71.65	71.14	71.04	72.07	71.61
Rhizobium gallicum	62.14	64.11	63.82	63.69	63.47	63.47	64.09	64.22	64.06	64.13	63.44	63.66	64.28	63.73	64.09	68.52	70.38	70.27	69.49	69.46	69.78	70.25	69.97	69.47	69.78	70.82	68.43	68.2	70.09	70.49	70.54	73.23	71.19	70.53	69.7	70.58	70.08	71.4	71.13	71.8	71.94	70.77	71.05	71.07	71.43	71.24	70.94	71.82	72.01
Rhizobium metallidurans	62.19	64.15	63.85	63.43	63.85	63.39	64.16	64.38	64.38	64.16	63.86	63.98	64.35	64.18	64.55	67.76	69.73	69.62	69.18	69.3	69.97	70.1	70.16	69.44	69.47	70.32	68.27	68.11	70	70.24	69.8	70.23	70.2	70.54	69.51	69.74	69.45	69.69	69.83	70.02	70.17	69.62	69.89	69.75	69.53	69.34	69.54	70.1	69.87
Rhizobium tibeticum	62.17	64.02	64.05	63.46	63.56	63.57	64.2	64.39	64.05	64.28	63.83	63.53	64.39	64.14	64.39	68.27	70.18	69.82	69.58	69.5	69.7	70.09	70.32	69.31	69.54	70.43	68.38	68.18	70.32	70.59	70.24	71.6	71	70.97	69.86	70.88	69.91	70.86	70.44	71.47	71.48	70.56	70.83	70.65	70.84	70.64	70.66	71.59	71.33
Rhizobium favelukesii	61.86	64.21	63.91	63.39	63.35	63.62	63.97	64.33	64.01	64.29	63.56	63.64	64.42	64.1	64.27	68.16	70.3	69.63	69.7	69.71	69.37	69.96	70.14	69.15	69.47	70.5	68.37	68.08	70.51	70.53	70.36	71.43	71.03	71.05	69.74	70.44	69.66	70.94	70.36	71.34	71.14	70.33	70.53	70.59	70.66	70.33	70.45	71.23	71.07
Rhizobium mesoamericanum	62.19	64.07	64.07	63.84	63.8	63.74	64.01	64.45	64.34	64.55	63.69	63.83	64.58	64.5	64.5	67.98	69.97	69.47	69.56	69.52	69.34	69.87	69.7	69.37	69.71	70.07	68.27	68	70.24	70.41	69.73	71.39	70.86	70.61	69.99	70.64	70.17	71.15	70.73	71.16	70.97	70.29	70.6	70.85	70.67	70.26	70.4	71.25	71.23
Rhizobium altiplani	61.9	63.97	63.62	63.76	63.22	63.18	63.96	64.26	63.88	64.47	63.37	63.63	64.32	63.99	63.88	68.05	69.68	69.11	69.56	69.38	69.47	70.18	70.1	69.22	69.93	70.5	67.52	68.04	70.34	69.95	69.97	70.84	70.27	69.95	70.07	70.22	69.84	70.24	70.93	71.03	70.69	70.51	70.57	70.32	70.46	70.17	70.15	71.13	70.97
Rhizobium grahamii	62.01	63.93	63.62	63.33	63.36	63.6	63.9	63.9	64.1	64.34	63.46	63.6	63.96	64.08	64.2	68.38	70.11	69.76	69.3	69.19	69.64	70.34	70.5	69.45	70.1	70.02	68.02	67.88	70.73	70.43	69.84	70.51	70.31	70.39	70.35	70.34	69.87	70.37	70.6	70.75	70.55	70.06	70.19	70.25	70.18	69.96	69.86	70.86	70.58
Rhizobium viscosum	61.95	63.86	63.85	63.08	63.28	63.44	63.91	64.03	64.01	64.14	63.59	63.6	64.21	63.96	64.21	68.44	69.6	69.59	69.28	69.21	69.97	69.77	70.36	69.09	69.38	70.02	68.44	68	70.62	70.5	70.04	71	70.88	70.5	69.05	69.77	69.02	69.89	69.66	70.61	70.93	69.58	69.99	69.92	70.21	70.23	69.99	70.76	70.28
Rhizobium sophoriradicis	62.24	64.54	64.27	63.47	63.55	63.41	63.92	64.37	64.14	64.19	63.58	63.86	64.09	63.83	64.23	68.2	70.21	70.03	69.55	69.26	69.97	70.37	70.2	69.51	69.74	70.03	68.81	68.18	69.93	70.59	70.2	72.23	70.93	70.48	69.41	70.51	69.56	70.7	70.45	71.23	71.67	69.92	70.45	70.51	70.85	71.1	70.7	71.51	71.35
Rhizobium phaseoli	62.43	64.62	64.25	63.46	63.68	63.44	63.93	64.55	64.17	64.31	63.42	63.8	64.44	64.15	64.25	68.14	70.25	69.91	69.59	69.54	69.76	70.41	70.32	69.61	69.97	70.39	68.69	68.46	69.88	70.34	70.45	71.97	71.12	70.47	69.56	70.37	69.59	70.29	70.53	71	71.29	69.95	70.54	70.56	70.55	70.86	70.54	71.44	71.27
Rhizobium binae	62.23	64.1	64.01	63.46	63.62	63.62	64.09	64.53	64.02	64.18	63.19	63.65	64.21	64.13	64.19	68.23	70.26	69.98	69.35	69.25	69.56	70.22	70.52	69.53	69.86	70.68	68.64	68.13	70.42	70.5	70.37	71.68	71.15	70.47	69.75	70.26	69.93	70.3	70.28	71	71.14	69.84	70.3	70.52	70.59	70.44	70.24	71.12	70.64
Rhizobium etli	62.35	64.35	64.23	63.59	63.69	63.69	64.14	64.7	64.37	64.32	63.59	64.16	64.29	64.21	64.31	68.49	70.44	70.18	69.59	69.64	70.23	70.78	70.5	69.83	70.28	70.46	69.07	68.61	70.75	70.86	70.64	72.3	71.12	70.63	69.85	70.7	69.96	70.81	70.72	71.49	71.37	70.35	70.7	71.13	71.05	71.15	70.72	71.55	71.39
Rhizobium esperanzae	62.42	64.38	64.18	63.71	63.72	63.6	64.03	64.56	64.2	64.12	63.6	64.04	64.39	64.02	64.37	68.4	70.5	69.91	69.61	69.74	69.94	70.55	70.35	69.54	69.97	70.3	68.71	68.58	70.01	70.38	70.4	72.58	70.96	70.48	69.6	70.54	69.82	70.92	70.84	71.4	71.38	70.39	70.71	70.92	70.8	70.97	70.62	71.52	71.33
Rhizobium lentis	62.12	64.35	64.26	63.71	63.68	63.63	64.01	64.35	64.21	64.29	63.58	63.95	64.27	64.09	64.34	68.24	70.33	70.11	69.58	69.58	70.21	70.6	70.56	69.36	69.98	70.49	69.15	68.73	70.2	70.84	70.4	72.18	71.53	70.7	69.77	70.57	69.77	71.17	70.49	71.39	71.73	70.55	70.9	70.89	71.15	70.91	70.8	71.48	71.19
Rhizobium bangladeshense	62.3	64.43	64.13	63.62	63.73	63.59	63.89	64.53	64.4	64.53	63.81	64.3	64.52	64.26	64.33	68.51	70.56	70.33	69.67	69.77	70.22	70.53	70.6	69.69	70.03	70.51	69.13	68.69	70.79	70.84	70.46	72.31	71.32	70.8	69.6	70.64	69.86	71.21	70.5	71.52	71.4	70.6	70.83	71.03	71.21	70.78	70.67	71.37	71.2
Rhizobium aethiopicum	62.3	64.15	64.08	63.55	63.51	63.54	63.77	64.46	64.25	64.4	63.9	64.17	64.11	63.98	64.18	68.58	70.37	69.88	69.48	69.39	70.14	70.33	70.18	69.67	69.87	70.32	68.74	68.42	70.21	70.63	70.32	72.23	71.12	70.56	69.38	70.54	69.53	70.66	70.4	71.39	71.56	70.21	70.82	70.83	71.14	70.92	70.58	71.63	71.16
Rhizobium vallis	62.17	64.19	64.1	63.55	63.33	63.38	63.76	64.35	64.16	64.1	63.28	63.65	64.27	63.79	64.17	68.11	69.89	69.85	69.27	69.13	70.19	70.11	70.16	69.42	69.87	70.12	68.72	68.45	69.95	70.46	70.36	71.95	71.26	70.62	69.39	70.47	69.49	70.35	69.94	70.99	71.3	69.9	70.46	70.45	70.66	70.93	70.51	71.42	70.86
Rhizobium pisi	62.4	64.47	64.23	63.65	63.55	63.31	63.96	64.64	64.42	64.32	63.47	64	64.39	63.93	64.4	68.09	69.94	69.65	69.12	69.14	69.92	69.87	70.09	69.14	69.44	70.1	68.71	68.45	70.08	70.22	70.12	71.88	71.16	70.69	69.37	70.05	69.12	70.17	69.97	70.81	71.03	69.78	70.15	70.16	70.45	70.74	70.41	71.32	70.59
Rhizobium chutanense	62.37	64.39	63.89	63.36	63.65	63.45	63.97	64.26	64.12	64.18	63.24	63.65	64.39	63.93	64.19	68.42	70.27	69.7	69.39	69.34	70.11	70.62	70.47	69.6	70.17	70.55	68.72	68.43	70.42	70.59	70.5	72.08	71.22	70.69	69.54	70.3	69.75	70.46	70.35	71.01	71.29	70.2	70.57	70.67	70.5	70.9	70.22	71.31	71.47
Rhizobium hidalgonense	62.27	64.14	63.93	63.51	63.66	63.41	63.74	64.35	64.12	64.16	63.26	63.58	64.18	63.7	64.12	68.14	70.02	69.6	69.2	69.2	69.71	70.26	70.36	69.69	69.7	70.27	68.48	68.24	70.18	70.33	70.33	71.9	71.04	70.38	69.34	70.13	69.39	70.36	70.07	71.08	71.46	70	70.22	70.76	70.76	70.86	70.41	71.22	70.84
Rhizobium ecuadorense	62.25	64.28	63.96	63.32	63.26	63.51	63.61	64.39	64.18	63.92	63.18	63.56	63.94	63.63	64.08	68.15	70.32	69.58	69.27	69.34	69.87	70.18	70.2	69.51	69.57	70.11	68.22	67.83	69.93	70.27	70.2	71.72	70.7	70.45	69.34	70.19	69.34	70.2	70.03	70.76	71.03	69.78	70.18	70.39	70.02	70.45	70.15	70.68	70.73
Rhizobium acidisoli	61.86	64.07	63.9	63.22	63.31	63.44	63.74	64.34	64.17	64.27	63.23	63.81	64.1	63.88	64.19	68.26	70.03	69.85	69.28	69.31	69.66	70.74	70.61	69.83	69.92	70.23	68.43	68.15	70.17	70.36	70.41	72.26	70.92	70.37	69.56	70.09	69.8	70.32	70.21	70.87	70.95	70.02	70.45	70.51	70.34	70.71	70.03	71.13	71.02
Rhizobium ruizarguesonis	61.97	64.15	63.71	63.45	63.33	63.04	63.68	64.22	63.96	64.16	63.45	63.87	64.08	64.04	64.15	68.33	69.87	69.72	69.33	69.27	69.61	70.23	70.38	69.41	69.42	70.38	68.46	68.35	70.38	70.17	70.48	71.74	71.4	70.61	69.39	70.02	69.36	70.33	70.09	70.97	70.98	70.2	70.2	70.33	70.49	70.52	70.31	71.19	70.73
Rhizobium indigoferae	61.92	64.04	63.69	63.28	63.22	63.34	63.6	64.33	64.05	64.08	63.44	63.77	64.08	63.86	64.03	68.33	70.1	69.66	69.28	69.12	69.96	70.14	70.43	69.51	69.54	70.48	68.48	68.34	70.45	70.49	70.48	71.86	71.74	70.98	69.49	70.05	69.41	70.47	70.2	70.88	71.26	70.17	70.34	70.36	70.48	70.5	70.25	71.3	71.03
Rhizobium leguminosarum	61.97	64.09	63.58	63.47	63.17	63.05	63.64	64.23	64.11	64.04	63.29	63.75	64.1	63.79	64.02	68.33	69.93	69.74	69.14	69.13	69.81	70.14	70.61	69.41	69.56	70.6	68.37	68.38	70.73	70.47	70.41	71.84	71.59	71.06	69.53	69.87	69.4	70.26	70.17	70.63	70.92	70.18	70.37	70.23	70.17	70.54	70.38	71.12	70.92
Rhizobium laguerreae	62.04	64.32	63.66	63.48	63.27	63.05	63.64	64.26	64.15	64.19	63.33	63.7	64.14	63.97	64.36	68.33	70.01	70.08	69.15	69.13	69.82	70.19	70.38	69.5	69.43	70.06	68.45	68.11	70.51	70.18	70.34	71.75	71.08	70.49	69.2	69.97	69.53	70.35	69.99	70.89	71	70.08	70.21	70.11	70.33	70.56	70.22	71.06	70.67
Rhizobium indicum	62.05	64.13	63.79	63.39	63.22	63	63.58	64.18	64.18	64.16	63.15	63.64	64.3	63.86	64.04	68.35	69.81	69.8	69.25	69.32	70.03	70.19	70.63	69.58	69.5	70.09	68.48	68.07	70.28	70.03	70.4	71.7	71.51	70.9	69.67	69.86	69.28	70.12	69.85	70.65	70.87	70.12	70.26	70.35	70.25	70.24	69.94	71.05	70.75
Rhizobium sophorae	62.08	64.32	63.92	63.61	63.23	63.24	63.68	64.38	64.18	64.23	63.35	63.58	64.26	63.98	64.19	68.48	70.07	70.13	69.47	69.54	69.97	70.35	70.64	69.24	69.49	70.14	68.59	68.37	70.37	70.55	70.67	72.32	71.44	70.9	69.56	70.14	69.47	70.48	70.06	70.92	70.97	70.19	70.2	70.44	70.48	70.54	70.17	71.45	70.86
Rhizobium changzhiense	62.25	64.41	64.23	63.62	63.47	63.54	64.03	64.45	64.36	64.17	63.37	63.8	64.04	64.06	64.46	68.74	69.99	69.86	69.51	69.43	70.3	70.29	70.64	69.47	69.66	70.12	68.41	67.97	70.47	70.43	70.55	71.36	71.44	70.86	69.64	70.28	69.65	70.4	70.13	71.03	71.18	70.24	70.33	70.6	70.48	70.52	70.2	71.12	70.55
Rhizobium halophytocola	62.36	63.32	63.28	63.57	63.41	63.01	63.52	64.87	64.54	64.62	64.09	64.37	64.51	64.16	64.47	66.71	67.83	67.5	67.54	67.38	67.36	68.25	68.11	67.02	67.19	68.16	66.67	66.79	67.31	67.47	67.5	67.24	67.07	66.97	67.3	67.42	67.01	67.42	67.35	67.35	67.57	67.35	67.67	67.62	67.68	67.68	67.77	67.63	67.23
Allorhizobium paknamense	61.96	64.36	63.38	63.26	63.57	63.46	64.02	65.08	64.86	64.89	64.02	64.34	64.74	64.5	64.79	67.35	68.41	68.27	68.58	67.92	68.42	68.85	68.65	67.94	68.59	69.24	68.73	68.28	67.9	68.41	68.42	68.79	68.28	67.9	68.35	68.5	68.45	68.49	68.14	68.8	69.04	68.91	68.95	68.71	69.18	69.25	68.71	69.17	68.66
Allorhizobium undicola	62.58	64.24	64	64.1	64.38	64.01	64.5	65.67	65.19	65.37	64.76	64.87	65.29	65.23	65.38	67.45	68.73	68.71	68.46	68.41	68.72	69.09	68.88	68.28	68.93	69.2	68.25	68.44	68.18	68.76	68.18	68.92	68.51	68.41	68.42	68.93	68.54	69.27	68.77	69.04	69.34	68.79	69.06	69.28	69.58	69.17	69.05	69.3	69.57
Allorhizobium vitis	61.7	63.83	63.61	63.12	63.2	63.47	63.78	64.82	64.4	64.34	64	63.89	64.32	64.27	64.63	67.25	68.13	67.78	67.79	67.93	68	68.34	68.46	67.44	68.04	69.58	67.57	67.93	67.85	68.37	68.38	68.49	68.7	68.36	67.79	67.79	67.74	67.99	67.58	68.06	68.9	67.67	67.96	67.95	68.69	68.45	68.29	68.42	68.15
Allorhizobium taibaishanense	61.54	63.77	63.71	63	63.16	63.26	63.82	64.53	64.25	64.5	63.57	63.98	63.97	64.46	64.52	66.94	67.85	67.26	67.5	67.2	67.87	68.34	67.97	67.48	67.72	69.58	67.95	67.95	67.56	68.07	67.83	68.47	68.64	68.01	67.71	67.9	67.4	67.83	67.44	67.89	68.79	67.8	67.94	67.93	68.59	68.5	68.38	68.29	68.15
Allorhizobium terrae	62.23	64	63.66	63.52	63.61	63.76	63.85	65.06	64.77	64.49	64.17	64.57	64.48	64.52	64.51	67.07	68.38	68.04	67.93	67.81	68.46	68.5	68.3	67.56	68.28	69.23	67.78	67.4	67.8	68.25	68.18	68.32	68.53	68.27	68.06	68.81	68.18	68.73	68.24	68.57	68.74	68.32	68.93	68.46	68.67	68.78	69.09	68.73	68.46
Allorhizobium oryziradicis	61.86	63.64	63.05	63.07	63.13	63.25	63.52	64.28	64.16	64.31	63.9	63.98	64.16	64.2	64.27	66.76	67.87	67.78	67.72	67.48	67.91	68.26	68.12	67.63	67.98	68.95	67.14	66.95	67.47	67.77	67.96	67.9	68.12	67.86	67.89	68.2	67.7	67.92	67.48	67.97	67.96	67.65	68.1	67.88	68.28	68.4	68.3	68.07	67.73
Ciceribacter lividus	63.07	65.04	64.91	64.86	65.13	64.88	65.26	65.79	65.78	65.55	65.02	65.33	65.54	65.46	65.86	68.26	69.91	69.96	69.93	69.64	70.04	70.23	69.9	69.1	69.95	69.92	68.48	68.14	69.41	69.99	70.11	70.05	69.69	69.37	69.65	69.85	69.5	70.32	69.97	70.5	70.42	70.19	70.4	70.2	70.68	70.35	70.58	70.59	70.3
Ciceribacter thiooxidans	62.94	64.58	64.64	64.73	64.78	64.44	64.97	65.36	65.56	65.35	64.77	65.12	65.1	65.42	65.71	67.87	70.03	69.56	69.51	69.44	69.84	70.49	70.16	69.62	70.52	69.96	68.19	68	69.49	69.55	69.95	69.78	69.73	69.73	69.61	70.11	69.55	69.62	69.92	70.37	70.52	69.87	70.07	70.11	70.15	69.96	70.21	70.12	70.11
Ciceribacter ferrooxidans	62.98	64.39	64.62	64.41	64.84	64.39	64.94	65.37	65.44	65.3	64.72	65.03	65.09	65.38	65.76	68.12	69.81	69.69	69.62	69.29	70.26	70.32	70.27	69.72	70.06	69.84	68.48	68.24	69.51	69.83	70.14	69.85	69.7	69.7	69.31	70.03	69.43	69.94	70	70.54	70.95	70.02	70.15	70.17	70.52	70.38	70.58	70.32	70.48
Rhizobium daejeonense	62.49	64.48	64.59	64.22	64.09	63.95	64.6	65.29	65.32	65.08	64.35	64.82	65.32	65.08	65.34	67.63	69.96	69.43	69.56	69.69	69.92	70.28	70.55	69.66	69.99	69.83	68.21	67.96	69.52	70.27	69.49	69.61	69.4	69.54	69.44	69.41	69.7	69.73	69.68	70.22	69.81	69.77	69.83	69.79	69.93	69.77	69.55	70.18	69.88
Rhizobium selenitireducens	62.58	64.34	64.68	64.7	64.5	64.49	65.15	65.48	65.04	65.55	64.66	65.03	65.11	65.02	65.57	68.02	69.55	69.51	69.86	69.76	70.37	70.09	70.15	69.99	70.15	69.91	68.12	67.85	69.55	70.14	70.13	69.98	69.96	69.76	69.65	69.69	69.33	70.38	69.96	70.51	70.2	70.3	70.45	70.56	70.14	70.24	69.93	70.36	70.34
Rhizobium naphthalenivorans	62.66	64.73	64.43	64.58	64.48	64.52	64.81	65.43	65.48	65.35	65.11	65.36	65.35	65.33	65.47	67.81	69.5	69.37	69.18	70.34	69.94	70.02	69.91	69.18	70.08	70.03	68.03	67.61	69.2	69.89	69.61	69.68	69.55	69.48	69.48	69.58	69.4	69.77	69.59	69.97	69.71	69.93	70.3	69.97	69.48	69.52	69.19	69.7	69.75
Peteryoungia desertarenae	62.56	64.62	64.65	64.32	64.89	64.63	64.75	65.31	65.38	65.38	64.66	65.17	65.03	65.07	65.15	67.18	69.29	69.07	69.15	68.82	69.28	69.3	69.71	68.94	69.27	69.29	67.82	67.59	69.03	69.43	69.31	69.25	69.04	68.81	69.06	69.17	69.08	69.03	69.09	69.28	69.36	69.19	69.11	69.41	69.46	69.05	68.99	69.43	69.2
Peteryoungia ipomoeae	62.31	64.28	64.23	64.05	64.09	64.2	64.57	65.21	65.17	65.27	64.79	65.02	65.14	64.81	65.1	67.78	69.09	69.47	69.41	69.38	69.48	69.65	69.77	69.12	69.34	69.55	67.82	67.78	68.97	69.29	69.28	68.97	68.66	68.58	68.96	69.03	69	68.89	68.77	68.91	69.3	69.33	69.24	69.08	69.07	69.07	68.87	69.15	68.99
Peteryoungia wuzhouense	61.94	64.17	63.96	64.09	63.99	64.06	64.14	64.93	64.77	64.84	64.45	64.67	64.8	64.54	64.84	67.4	69.06	68.99	69.03	68.61	69.36	69.34	69.23	68.57	68.95	69.4	67.73	67.61	68.57	69.13	69.42	68.85	68.84	68.76	68.47	69.04	68.72	68.83	68.49	69.04	69.13	68.87	68.94	68.92	69.41	69.22	69.1	69.24	68.82
Rhizobium glycinendophyticum	62.15	64.31	64.13	64.07	64.21	64.09	64.47	65.03	65.24	65.27	64.77	64.62	65	65.04	65.14	67.56	69.09	69.13	69.06	69.21	69.25	69.69	69.67	68.96	69.6	69.33	67.83	68.02	69.31	69.31	69.28	69.26	68.86	68.68	68.73	69.32	68.95	69.16	68.84	69.08	69.55	68.99	69.07	69.27	69.64	69.14	68.96	69.35	69.14
Peteryoungia rosettiformans	62.4	64.34	64.03	64.1	64.34	64.45	64.56	65.21	65.13	65.4	65.01	64.99	65.09	65.13	65.26	67.39	69.37	69.56	69.45	70.49	69.48	69.67	70.49	69.01	69.62	69.43	67.6	67.54	69.12	69.53	69.55	69.34	69	69.04	68.76	69.4	68.94	69.28	69.05	69.26	69.48	69.19	69.27	69.48	69.54	69.26	69.36	69.49	69.14
Peteryoungia aggregata	62.41	64.6	64.03	64.36	64.18	64.11	64.47	65.03	65.28	65.21	64.63	64.67	65.36	64.83	64.91	67.54	69.42	69.56	69.4	69	69.71	70	69.74	69.16	69.54	69.47	68	67.66	69.11	69.98	69.42	69.28	69.08	68.95	69.03	69.19	69.08	69.32	69.12	69.63	69.71	69.31	69.38	69.42	69.65	69.57	69.23	69.69	69.4
Peteryoungia rhizophilum	61.73	63.67	63.59	63.66	63.69	63.99	64.23	64.62	64.57	64.59	63.99	64.24	64.7	64.46	64.75	67.16	68.94	68.62	68.74	68.64	69.2	69.14	69.18	68.78	68.95	69.11	67.42	67.42	68.6	69.13	69.31	68.56	68.62	68.31	68.34	68.76	68.31	68.64	68.27	68.57	68.88	68.52	68.75	68.76	68.76	68.9	68.65	68.78	68.45
Agrobacterium albertimagni	62.01	63.92	63.77	63.72	63.83	64.03	64.26	64.8	64.8	65.11	64.39	64.34	65.01	65.03	65.23	67.17	69.06	69	68.83	68.93	69.18	69.43	69.34	68.94	68.98	69.42	67.49	67.49	68.53	69.07	69.07	68.61	68.52	68.24	68.4	69.1	68.4	68.71	68.52	68.76	68.98	68.53	69.09	68.94	69	68.76	68.69	69.02	68.57
Rhizobium populi	62.47	64.74	64.2	63.16	63.54	63.53	63.72	64.95	65	64.42	64.39	64.25	64.9	64.65	65.15	66.94	68.54	68.35	68.32	68.53	68.76	68.83	69.23	67.79	68.49	69.18	67.58	67.56	67.57	68.4	68.36	68.04	68.35	68.23	68.18	68.26	67.72	68.62	68.22	68.61	69.05	68.27	68.97	68.38	68.44	68.89	68.64	68.65	68.26
BDR2-2	62.06	63.84	63.31	62.85	63.1	63.07	63.53	64.68	64.61	64.31	63.61	63.71	64.71	64.32	64.44	66.86	68	67.74	67.72	68.19	68.12	68.55	68.8	67.34	67.98	68.61	67.34	66.94	66.86	67.77	67.57	67.44	67.49	67.02	67.41	67.8	67.39	67.76	67.38	67.85	68.4	68.04	68.46	67.85	67.88	68.4	68.28	68.03	67.9
Allorhizobium borbori	62.04	63.52	63.27	62.51	63	63.18	63.09	64.54	64.26	63.96	64.01	64.01	64.18	63.79	64.26	66.43	67.58	67.75	67.52	68.06	68.57	68.32	68.56	67.16	67.79	68.56	67.36	66.92	67.53	67.9	67.81	67.66	67.81	67.5	67.27	67.67	67.13	67.85	67.49	67.79	68.07	67.73	67.88	67.55	67.64	67.73	67.79	67.85	67.67
Agrobacterium cavarae	61.76	64.05	63.72	62.86	63.39	63.44	63.78	64.78	64.61	64.68	64.52	64.32	64.43	64.32	64.65	67.27	68.67	68.62	68.57	68.63	68.7	69.14	69.89	68.5	68.7	69.17	68.83	68.11	68.24	69.13	68.72	68.89	68.85	68.63	68.44	68.93	68.55	68.62	68.34	68.74	68.86	68.23	68.55	68.79	68.57	68.7	68.72	68.96	68.75
Agrobacterium larrymoorei	61.59	63.6	63.42	62.82	63.05	63.63	63.82	64.59	64.41	64.36	63.8	63.93	64.5	64.43	64.51	67.56	68.38	68.91	68.4	68.42	68.89	69.25	69.44	68.64	68.92	69.73	67.62	67.43	68.6	69.02	68.96	68.99	68.83	69.06	68.53	68.86	68.82	68.81	68.86	68.82	68.92	68.66	68.86	69.08	68.89	68.7	68.42	68.92	68.94
Agrobacterium skierniewicense	61.6	63.31	63.49	63.01	63.08	63.05	63.47	64.53	64.15	64.18	63.63	63.84	64.21	63.81	64.28	67.09	68.28	68.33	67.96	67.92	68.28	68.6	68.95	68.15	68.38	69.63	67.58	67.4	68.79	68.93	68.89	69.07	68.82	68.67	68.4	68.79	68.18	68.52	68.1	68.65	68.82	68.31	68.25	68.67	68.74	68.65	68.28	69.03	68.48
Agrobacterium rubi	61.67	63.66	63.34	62.55	62.96	63.14	63.28	64.6	64.13	64.03	63.35	63.77	64.11	64.06	64.42	67.08	68.16	68.13	68.01	68.22	68.06	68.8	68.74	68.02	68.39	69.86	67.67	67.51	68.71	68.68	68.75	68.87	68.74	69.43	68.21	68.51	68.31	68.63	68.11	68.44	68.87	68.24	68.44	68.54	68.85	68.54	68.08	68.72	68.71
Agrobacterium rosae	61.46	63.75	63.32	62.61	62.98	63.02	63.27	64.04	63.97	64.06	63.42	63.35	64.17	63.94	64.1	67.42	68.35	68.27	67.97	68.21	68.42	68.97	68.9	68.24	68.22	69.78	67.7	67.62	68.77	68.62	69.08	69.1	68.89	69.14	68.32	68.53	68.24	68.56	68.18	68.57	69.09	68.49	68.64	68.69	68.51	68.58	68.12	68.79	68.69
Agrobacterium bohemicum	61.44	63.45	63.03	62.78	62.9	63.11	63.31	63.95	64.05	64.01	63.48	63.43	63.95	63.84	64.19	67.38	68.32	68.39	68.01	68.11	68.71	69.1	69.11	68.31	68.48	69.74	67.47	67.32	68.62	68.61	68.88	69.07	68.9	68.57	68.32	68.58	68.52	68.73	68.45	68.51	68.92	68.45	68.74	68.7	68.55	68.8	68.51	68.74	68.56
Agrobacterium pusense	61.87	63.7	63.61	63.01	63.23	63.51	63.9	64.87	64.79	64.64	64.14	64.28	64.55	64.85	64.93	67.22	68.72	68.82	68.83	69.13	69.08	69.49	69.69	68.87	69.12	69.41	68.03	67.68	68.67	69.51	68.8	69.1	68.87	68.89	69.04	69.23	69.02	69.05	68.76	69.08	69.53	69.06	69.27	69.34	69.18	69.31	69.01	69.56	69.05
Agrobacterium radiobacter	61.86	63.73	63.89	63.12	63.29	63.27	63.7	64.67	64.39	64.52	64	64.2	64.35	64.44	64.7	67.16	68.75	68.78	68.88	68.86	68.88	69.29	69.15	68.9	68.98	69.57	67.89	67.64	68.41	69.43	68.75	69.3	68.92	68.67	68.91	68.96	68.85	68.75	68.51	69.03	69.59	69.08	69.15	69.05	69.03	69.3	68.97	69.47	68.91
Agrobacterium salinitolerans	61.94	63.8	63.95	63.31	63.49	63.49	63.85	64.81	64.69	64.78	64.27	64.25	64.7	64.77	65.03	67.38	68.71	68.79	68.71	69	69.19	69.55	69.66	69.06	69.14	69.76	68.03	67.71	68.82	69.35	68.89	69.59	69.21	68.66	68.95	69.5	69.04	68.96	68.96	69.21	70.03	69.34	69.33	69.48	69.3	69.59	69.8	69.72	69.32
Agrobacterium leguminum	62	63.64	63.9	63.14	63.15	63.42	63.8	64.59	64.59	64.55	64.08	63.88	64.41	64.34	64.68	67.38	68.71	68.93	68.74	68.6	69.49	69.55	69.62	69.09	68.97	69.83	68.17	68.06	68.55	69.17	68.96	69.48	69.19	69.06	68.99	69.3	68.91	69.17	68.84	69.4	70.13	69.21	69.52	69.4	69.25	69.58	69.31	69.84	69.62
Agrobacterium tomkonis	61.77	63.76	63.61	62.79	63.38	63.4	63.56	64.73	64.44	64.63	64.01	63.96	64.53	64.28	64.92	67.29	68.69	68.93	69.09	69.28	69.14	69.47	69.83	69.26	69.4	69.96	67.85	67.6	68.8	69.39	68.77	69.61	68.99	69.01	68.9	69.08	69.04	69	68.9	68.96	69.57	69.56	69.34	69.46	69.06	69.21	68.89	69.44	69.38
Rhizobium oryzihabitans	62.1	63.88	64.13	63.56	63.36	63.7	64.06	64.87	64.69	64.8	64.52	64.1	64.56	64.83	65	67.31	69.1	69.11	68.89	69.96	68.86	69.5	69.81	69.23	69.79	70	68.02	68	68.92	69.49	69.04	69.54	68.76	69.21	69.26	69.38	69.34	69.17	69.33	69.35	69.88	69.34	69.31	69.44	69.23	69.41	69.15	69.66	69.39
Agrobacterium nepotum	61.88	63.59	63.63	63.14	63.35	63.38	63.66	64.53	64.56	64.68	64.15	63.99	64.5	64.39	64.6	67.4	68.64	68.74	68.7	68.93	69	69.61	69.52	68.81	68.99	69.82	67.92	67.74	68.58	69.25	68.99	69.34	69.17	69.98	68.93	69.06	68.86	68.91	68.56	68.83	69.38	69.1	69.17	68.99	68.77	69.23	68.92	69.36	69.05
Agrobacterium fabacearum	61.76	63.65	63.4	63.01	63.16	63.26	63.68	64.51	64.25	64.4	64.02	64.12	64.26	64.1	64.7	67.22	68.45	68.55	68.73	68.44	68.82	69.27	69.14	68.79	68.84	69.63	67.86	67.69	68.45	69.35	68.54	69.27	68.91	68.85	68.72	68.83	68.82	68.75	68.51	68.76	69.29	68.95	69.04	69.07	68.77	68.98	68.61	69.19	68.67
Endobacterium yantingense	61.19	63.46	63.37	62.62	63.07	63.27	63.34	64.03	64.21	64.07	63.24	63.48	63.78	63.91	64.15	66.78	68.1	68.35	67.85	67.89	68.11	68.96	68.98	67.79	68.11	69.04	66.78	66.93	67.9	68.44	67.92	68.13	67.77	67.79	68.26	68.16	68.15	68.18	67.87	68.04	68.28	67.83	67.89	68.07	68.2	68.11	67.82	68.14	68.08
Endobacterium cerealis	61.39	63.47	63.28	62.7	63.04	63.08	63.39	63.97	64.14	63.87	63.43	63.42	63.69	63.87	64.2	66.73	68.06	68.25	67.96	67.96	68.35	68.78	68.8	67.85	68	69.17	67.06	67.16	68.15	68.31	68.18	68.22	68.21	67.87	68.13	68.2	67.95	68.08	67.96	68.3	68.38	67.97	68.4	68.21	68.01	68.1	67.66	68.16	68.17
Allorhizobium pseudoryzae	61.9	63.43	63.48	63.35	63.57	63.61	63.94	64.89	64.94	64.77	63.86	63.86	64.59	64.36	64.86	67.04	68.62	68.51	69.19	68.63	68.5	69.29	68.96	67.96	68.44	69.26	68.05	67.7	68.07	68.8	68.63	68.63	68.39	67.53	68.36	68.89	68.44	68.26	68.16	68.67	68.63	68.68	68.58	68.61	68.71	68.85	68.49	68.58	68.44
Rhizobium rhizoryzae	61.93	63.38	63.34	63.19	63.41	63.5	63.9	64.61	64.66	64.48	63.89	63.85	64.5	64.23	64.59	67.02	68.57	68.4	68.43	68.26	68.2	68.89	68.75	67.92	68.27	69.26	67.94	67.61	68.39	68.7	68.12	68.4	68.42	67.46	68.38	68.85	68.24	68.5	68.05	68.15	68.65	68.71	68.59	68.2	68.2	68.55	68.17	68.45	68.11
Rhizobium helianthi	62.6	64.14	64.18	63.91	64.47	64.14	64.06	65.38	65.35	65.14	64.99	64.89	64.94	65.06	65.34	67.24	68.95	69.21	68.85	68.89	69.45	69.49	69.81	69	69.54	69.68	68.44	68.11	68.6	69.07	68.8	68.95	68.46	68.57	69.06	69.02	68.82	69.16	69.02	69.04	69.26	69.12	69.47	69.18	68.88	69.17	69.17	69.1	68.98
Pseudorhizobium tarimense	62.58	64.47	64.41	64.04	64.15	64.46	64.44	64.99	65.18	65.2	64.3	64.54	65.03	65.05	65.13	67.37	69.82	69.39	69.55	69.26	69.2	69.78	69.87	69.03	69.45	69.47	67.77	67.59	68.67	69.54	69.02	69.18	68.85	68.65	69.21	69.46	69.36	69.4	69.34	69.05	69.24	69.43	69.44	69.32	69.2	69.52	69.19	69.26	69.01
Pseudorhizobium pelagicum	62.23	64.21	64.32	64.08	64.1	63.87	64.19	64.97	65.3	65.07	64.25	64.62	64.84	64.78	65.08	67.3	69.67	68.89	69.1	68.98	68.9	69.55	69.59	68.67	69.38	69.61	67.54	67.51	68.91	69.23	69.37	69	68.8	68.35	68.84	69.21	68.76	69.03	68.93	69.09	69.33	69.17	69.47	69	68.9	69.01	68.9	69.28	69.07
Pseudorhizobium marinum	62.42	64.25	64.21	64.14	63.93	63.92	64.12	65.13	65.16	65.12	64.54	64.77	64.99	65.05	65.32	67.38	69.68	69.18	69.27	69.13	69.31	69.58	69.44	68.49	69.3	69.65	67.67	67.48	68.63	69.28	69.37	69.15	68.71	68.39	68.77	69.11	68.63	68.78	68.53	68.98	69.33	69.43	69.47	69.09	68.91	69.03	68.83	69.21	69.08
Pseudorhizobium endolithicum	62.6	64.81	64.59	64.39	64.5	64.86	64.75	65.28	65.58	65.33	64.41	64.9	65.41	65.4	65.71	67.87	70.34	69.87	69.79	69.84	69.99	70.53	70.23	69.74	69.96	69.7	68.42	68.3	69.15	69.98	69.59	69.58	69.35	68.9	69.67	69.6	69.8	69.87	69.64	70	70.14	69.82	69.96	70.04	70.09	70.06	69.52	69.99	69.7
Pseudorhizobium banfieldii	62.94	64.43	64.66	64.27	64.44	64.45	64.43	65.3	65.69	65.54	64.5	65.37	65.38	65.35	65.62	67.58	70.25	70.02	70.33	69.45	69.79	70.39	70.17	69.54	70	69.63	68.45	68.21	69.14	69.77	69.61	69.65	69.34	68.89	69.59	69.57	69.41	69.75	69.4	69.81	69.77	70.45	69.9	69.77	69.37	69.73	69.54	69.68	69.68
Pseudorhizobium halotolerans	62.68	64.35	64.16	64.19	64.46	64.2	64.32	65.22	65.3	65.13	64.62	64.7	65.28	65.12	65.5	67.56	70.33	69.66	69.67	69.36	69.74	70.19	69.78	69.67	69.98	69.46	68.08	68.08	68.81	69.6	69.54	69.26	68.99	68.78	69.25	69.84	69.25	69.96	69.49	70.14	69.68	70.02	70.4	70.27	69.65	69.59	69.4	69.86	69.88
Pseudorhizobium flavum	62.72	64.35	64.27	64.04	64.28	64.41	64.36	65.43	65.42	65.36	64.72	64.65	65.16	65.02	65.47	67.47	69.96	69.76	69.53	70.71	69.76	70.3	70.09	69.32	70.11	69.66	68.39	68	68.99	69.56	69.63	69.54	69.17	69.12	69.42	69.73	69.35	69.65	69.46	69.75	69.85	70.03	69.81	69.81	69.31	69.7	69.41	69.43	69.69
Rhizobium smilacinae	61.33	63.36	63.16	62.52	62.86	63.34	63.27	64.2	64.14	63.8	63.06	63.43	63.98	63.45	64.09	66.65	68.08	68.29	67.89	68.12	68.24	68.59	68.67	67.91	68	68.98	66.63	66.67	67.97	68.33	67.93	67.79	67.89	67.81	67.9	68	67.95	67.82	67.82	67.46	68.01	67.49	67.69	67.53	67.69	67.93	67.36	67.9	67.47
Rhizobium wenxiniae	61.18	63.24	63.1	62.74	62.9	63.19	63.32	64.16	63.99	63.83	62.84	63.23	63.78	63.72	64.01	66.76	68.43	68.78	68.2	68.13	68.03	68.6	68.84	68.07	68.08	68.87	66.87	66.51	68	68.38	67.9	67.79	68.02	67.61	67.87	68.25	68.01	68.05	67.66	67.71	68.25	67.54	68.07	67.92	67.9	67.97	67.39	68	67.64
Rhizobium cellulosilyticum	61.21	63.34	63.08	62.75	62.76	63.12	63.29	64.03	64.18	63.88	63.14	63.51	63.9	63.78	64.07	66.75	68.21	68.38	67.94	68.15	67.99	68.77	68.96	68.01	68.02	69.03	67.02	66.84	67.97	68.58	68.03	68.41	68.15	67.8	67.86	68.14	68.12	68.08	67.69	67.69	68.21	67.72	68.11	67.95	67.87	67.88	67.49	67.98	67.59
Rhizobium deserti	62.08	64.17	63.91	63.4	63.99	63.6	63.88	64.64	64.87	64.58	64.18	64.21	64.46	64.73	64.8	67.58	69.06	69.44	68.98	68.96	69.04	69.41	69.5	68.74	69.18	69.57	67.89	67.82	68.75	69.41	69.1	69.1	69.01	68.9	69	69.2	68.77	68.91	68.87	69.08	69.17	68.56	68.99	68.97	69.01	69.17	68.54	69.09	68.92
Neorhizobium lilium	61.57	64.07	63.93	63	63.55	63.3	63.6	64.02	64.26	64.24	63.98	63.72	64.21	64.02	64.29	67.2	68.55	68.55	68.48	68.46	68.32	68.96	69.13	68.52	68.23	69.85	67.8	67.68	68.43	68.83	68.85	68.85	69.07	68.78	68.66	68.63	68.18	68.59	68.55	68.71	68.82	68.33	68.84	68.64	68.51	68.78	68.23	68.74	68.38
Neorhizobium petrolearium	62.02	63.83	63.69	63.45	63.44	63.28	63.68	64.25	64.67	64.31	63.94	64.12	64.35	64.09	64.41	67.74	69.18	69.08	69	69.4	69.08	69.8	69.3	68.5	69.12	69.44	67.03	67.16	68.62	69.49	69.3	69.31	68.68	68.38	68.52	68.95	68.63	68.83	68.8	69.12	69.57	68.75	68.94	68.78	68.99	68.83	68.67	69.41	69.03
Neorhizobium huautlense	62.28	64.01	63.81	63.7	63.71	63.75	63.88	64.85	64.95	64.62	64.24	64.19	64.81	64.53	64.85	67.98	69.94	69.72	69.3	69.46	69.23	69.8	69.83	69.08	69.32	69.86	67.48	67.72	69.41	69.54	69.75	70.04	69.64	69.12	69.05	70.24	69.05	69.66	69.47	70.26	70.83	69.66	69.93	69.92	69.74	69.99	70.03	70.32	70.28
Neorhizobium alkalisoli	61.97	64.18	63.87	63.29	63.86	63.4	63.74	64.4	64.55	64.52	64	63.89	64.74	64.21	64.51	67.63	69.58	69.36	68.9	69.12	69.14	69.75	69.98	68.62	69.04	69.96	67.65	67.54	68.71	69.55	69.61	69.66	69.49	68.74	68.78	69.4	68.7	69.36	69.04	69.65	69.86	68.97	69.39	69.19	69.12	69.39	69.04	69.84	69.81
Rhizobium populisoli	61.51	63.72	63.31	62.97	62.98	63.13	63.44	63.81	63.98	63.94	63.34	63.72	63.64	63.7	63.98	67.5	68.72	68.53	68.23	68.3	68.52	69.18	69.54	68.12	68.57	69.07	66.69	66.53	68.68	69.19	68.63	68.54	68.4	68.09	68.6	68.86	68.48	68	68.27	68.37	68.74	67.81	68.35	68.19	68.07	68.22	67.83	68.68	68.49
Rhizobium terrae	61.76	63.87	63.78	63.22	63.47	63.33	63.74	64.29	64.55	64.47	64.12	64.19	64.24	64.21	64.47	67.69	68.94	68.84	68.48	68.64	68.87	69.36	69.71	68.41	68.4	69.25	67.18	67.12	68.46	69.29	68.79	68.83	68.72	68.34	68.4	68.98	68.47	68.41	68.38	68.97	69.27	68.24	68.6	68.4	68.5	68.55	68.28	69.24	68.88
Neorhizobium vignae	61.42	63.59	63.64	63.23	63.23	63.24	63.57	64.08	64.66	64.37	63.55	63.96	64.07	63.93	64.16	67.63	68.74	68.74	68.52	68.43	68.64	69.15	69.11	68.14	68.2	69.8	66.87	67.08	68.58	69.37	69.11	69.39	69.29	68.55	69.01	69.12	68.56	68.79	68.57	68.84	69.07	68.58	68.95	68.85	68.93	68.8	68.4	69.29	68.9
Neorhizobium galegae	61.47	63.71	63.55	63.13	63.31	63.08	63.61	64.32	64.44	64.34	63.43	64.02	64.17	63.86	64.23	67.76	68.85	68.87	68.49	68.68	68.44	69.07	69.27	68.17	68.24	69.99	67.08	67.17	68.65	69.03	69.11	68.92	69.45	68.64	68.77	69.06	68.61	68.8	68.66	68.82	69.09	68.67	68.89	68.9	68.75	68.99	68.27	69.08	68.89
[truncated: 108 more columns]

## Sheet: POCP
	Pararhizobium mangrovi	Neopararhizobium haloflavum	Georhizobium profundi	Hoeflea marina	Hoeflea olei	Hoeflea phototrophica	Hoeflea halophila	Martelella alba	Martelella endophytica	Martelella limonii	Martelella soudanensis	Martelella mediterranea	Martelella mangrovi	Martelella radicis	Martelella lutilitoris	Onobrychidicola muellerharveyae	Mycoplana dimorpha	Mycoplana azooxidifex	Rhizobium rhizolycopersici	Mycoplana subbaraonis	Shinella sumterensis	Shinella fusca	Shinella zoogloeoides	Shinella kummerowiae	Shinella granuli	Ferranicluibacter rubi	Xaviernesmea rhizosphaerae	Xaviernesmea oryzae	Pararhizobium capsulatum	Pararhizobium arenae	Pararhizobium antarcticum	Pararhizobium giardinii	Pararhizobium herbae	Pararhizobium polonicum	Ensifer morelensis	Ensifer sesbaniae	Ensifer adhaerens	Sinorhizobium psoraleae	Sinorhizobium mexicanus	Sinorhizobium aridi	Sinorhizobium saheli	Sinorhizobium medicae	Sinorhizobium meliloti	Sinorhizobium arboris	Sinorhizobium kostiense	Sinorhizobium sojae	Sinorhizobium alkalisoli	Sinorhizobium glycinis	Sinorhizobium americanus
Pararhizobium mangrovi		50.76	49.66	48.41	49.58	48.5	49.69	42.86	44.06	45.13	41.68	42.74	43.94	43.71	44.76	41.07	48.86	45.25	45.69	42.8	45.68	48.93	47.62	43.7	44.19	45.67	45.33	47.52	43.5	46.29	46.4	41.54	44.87	45.08	42.66	41.83	41.71	40.52	42.22	42.45	44.3	43.16	41.62	43.18	42.83	43.03	43.93	43.61	42.67
Neopararhizobium haloflavum	50.76		66.4	51.86	51.98	51.84	54.02	40.81	41.98	43.04	40.73	40.99	42.56	41.86	42.81	40.97	49.83	46.29	47.83	46.88	46.34	48.88	49.78	46.09	46.6	44.43	45.1	45.72	43.36	46.66	47.78	43.69	45.06	44.58	44.79	43.71	42.81	43.18	44.15	44.74	47.55	45.08	43.11	45.02	45.88	46.24	46.26	46.27	44.82
Georhizobium profundi	49.66	66.4		50.85	52.14	53.15	53.95	41.65	41.83	43.38	40.42	41.08	42.21	41.99	43	41.15	49.86	47.07	48.57	46.52	47	48.64	49.26	46.7	46.1	45.02	45.42	46.26	43.63	47.29	48.18	42.89	46.09	45.14	46.16	44.14	44.2	42.7	43.63	44.3	46.54	45.45	43.13	44.5	45.67	45.41	45.91	45.66	44.12
Hoeflea marina	48.41	51.86	50.85		64.2	60.91	64.79	42.6	44.85	44.75	41.9	44.38	43.52	43.44	44.28	47.03	52.74	50.4	51.91	47.49	49.91	53.24	50.31	50.13	49.98	48.04	46.82	48.01	48.09	50.75	52.72	47.57	50.27	49.53	49.86	48.2	47.99	46.56	47.31	48.01	49.01	47.96	46.1	48.44	48.96	48.84	49.55	48.14	47.59
Hoeflea olei	49.58	51.98	52.14	64.2		67.24	69.74	43.69	43.19	46.3	43	43.75	45.36	44.48	45.54	45.04	51.63	48.41	50.35	47.26	49.79	52.36	51.06	49.11	49.25	46.31	46.94	48.18	46.25	49.07	50.89	45.95	48.47	47.96	48.68	47.03	46.7	44.7	45.49	45.67	48.38	46.17	44.92	47.19	46.95	47.02	47.37	47.11	46.01
Hoeflea phototrophica	48.5	51.84	53.15	60.91	67.24		71.27	43.87	43.28	45.62	41.06	42.81	43.96	43.87	45.21	44.54	51.37	47.98	49.35	45.22	49.13	50.44	49.73	48.09	47.95	46.43	47.19	47.05	45.51	49.29	51.85	46.02	49.02	48.56	47.01	45.95	45.14	43.62	44.8	45.22	47.47	45.28	43.74	45.46	47.19	47.45	48	47.57	46.11
Hoeflea halophila	49.69	54.02	53.95	64.79	69.74	71.27		43.46	43.59	46.11	41.43	43.03	44.86	43.98	46.24	44.94	52.37	47.76	49.21	44.73	49.26	51.55	50.04	48.29	47.66	46.04	46.44	46.8	45.82	49.29	51.2	45.05	48.06	47.31	47.25	46.09	45.55	43.44	45.28	45.41	47.48	45.76	43.95	45.87	46.79	47.46	47.99	47.17	45.95
Martelella alba	42.86	40.81	41.65	42.6	43.69	43.87	43.46		65.58	60.84	55.99	57.77	64.93	64.81	67.55	38.58	45.16	43.6	45.46	41.75	43.72	46.55	45.36	44.26	44.58	45.59	45.87	46.42	43.58	44.3	44.96	41.69	45.07	44.76	44.23	42.76	43.15	40.44	41.66	42.16	43.44	42.67	41.3	42.51	43.02	43.08	44.18	42.87	41.79
Martelella endophytica	44.06	41.98	41.83	44.85	43.19	43.28	43.59	65.58		66.02	61.89	64.92	69.95	72.18	70.83	39.96	46.19	44.85	45.69	42.37	44.46	47.34	45.68	45.19	44.78	47.04	46.03	47.34	44.17	46.09	45.53	43.17	46.13	46.08	45.53	43.43	44.25	41.81	43.68	43.3	44.08	45.14	43.51	44.52	43.26	43.03	44.09	43.34	42.7
Martelella limonii	45.13	43.04	43.38	44.75	46.3	45.62	46.11	60.84	66.02		65.34	71.62	65.49	67.51	70.13	41.05	46.81	44.6	46.93	43.77	46.2	48.24	46.7	46.81	46.22	46.58	46.6	47.12	44.36	45.81	46.69	42.42	45.07	46.04	44.25	42.06	42.09	40.08	41.3	42.33	43.72	44.16	42.05	43.75	42.79	43.02	43.38	42.78	42.03
Martelella soudanensis	41.68	40.73	40.42	41.9	43	41.06	41.43	55.99	61.89	65.34		72.27	59.53	65.42	64.08	39.5	42.21	43.47	44.55	43.76	43.18	45.13	44.49	44.62	46.53	43.34	43.39	44	43.16	41.83	42.71	42.04	43.41	44.58	43.92	42.14	42.51	41	41.56	41.52	43.22	42.86	41.2	42.51	41.53	41.17	42.14	41.37	40.63
Martelella mediterranea	42.74	40.99	41.08	44.38	43.75	42.81	43.03	57.77	64.92	71.62	72.27		64.02	67.25	67.73	41.26	44.53	44.69	46.3	44.19	45.36	47.54	45	46.18	46.5	45.29	45.08	45.9	43.87	44.21	44.87	43.1	45.3	45.78	45.06	43.33	43.41	41.84	43.01	43.16	44.22	45.22	43.12	44.63	43.29	43.37	44	43.34	42.52
Martelella mangrovi	43.94	42.56	42.21	43.52	45.36	43.96	44.86	64.93	69.95	65.49	59.53	64.02		71.24	72.76	39.17	45.76	44.54	46.43	42.62	44.51	47.64	45.84	43.58	44.45	46.33	45.94	46.17	43.42	45.33	45.85	42.45	45.44	46.27	44.91	42.58	43.07	40.54	42.32	42.3	44.19	43.59	41.92	43.17	42.96	43.72	43.67	43.39	42.29
Martelella radicis	43.71	41.86	41.99	43.44	44.48	43.87	43.98	64.81	72.18	67.51	65.42	67.25	71.24		81.03	39.95	44.94	44.52	46.31	42.68	44.67	46.86	45.89	44.68	45.56	45.05	44.27	45.48	43.05	44.53	45.26	41.59	44.39	45.23	44.09	41.85	42.93	40.32	42.21	42.17	43.43	44.08	41.74	43.06	42.76	42.57	43.31	42.61	41.82
Martelella lutilitoris	44.76	42.81	43	44.28	45.54	45.21	46.24	67.55	70.83	70.13	64.08	67.73	72.76	81.03		39.81	46.63	44.42	45.98	41.99	45.2	47.55	46.84	46.03	45.71	45.29	45.33	46.02	43.27	45.12	45.65	42.02	45.46	45.33	44.2	42.91	42.75	40.24	41.83	42.24	44.12	43.63	41.5	43.11	43.11	43.64	44.19	42.99	41.95
Onobrychidicola muellerharveyae	41.07	40.97	41.15	47.03	45.04	44.54	44.94	38.58	39.96	41.05	39.5	41.26	39.17	39.95	39.81		51.67	54.39	53.58	49.23	52.66	53.92	49.8	56.83	54.02	49.72	47.99	49.46	53.56	53.79	54	53.47	56.24	54.47	54.06	52.42	53.38	50.89	51.79	52.63	51.55	52.81	51.82	52.25	51.6	50.13	51.71	52.19	52.22
Mycoplana dimorpha	48.86	49.83	49.86	52.74	51.63	51.37	52.37	45.16	46.19	46.81	42.21	44.53	45.76	44.94	46.63	51.67		66.27	67.97	61.33	59.86	64.92	61.58	61.8	59.81	53.87	53.54	54.75	57.42	59.91	57.01	57.88	58.81	57.52	58.66	58.19	57.83	56.41	58.74	58.21	59.82	58.09	57.06	58.59	58.92	58.83	59.99	59.44	58.67
Mycoplana azooxidifex	45.25	46.29	47.07	50.4	48.41	47.98	47.76	43.6	44.85	44.6	43.47	44.69	44.54	44.52	44.42	54.39	66.27		73.22	66.71	60.93	63.76	59.89	62.87	62.73	55.89	54.05	54.48	60.63	60.53	59.3	60.76	60.22	60.3	61.26	59.13	60.13	57.79	60.57	59.24	58.7	60.5	57.7	59.65	58.49	56.7	57.85	59.39	59.76
Rhizobium rhizolycopersici	45.69	47.83	48.57	51.91	50.35	49.35	49.21	45.46	45.69	46.93	44.55	46.3	46.43	46.31	45.98	53.58	67.97	73.22		78.37	64.66	64.45	61.87	65.66	63.65	55.98	54.65	55.25	59.53	60.5	60.24	60.09	61.2	61.13	62.02	59.64	59.83	57.29	58.93	58.75	58.32	60.64	58.02	59.08	58.5	57.41	58.31	59.4	58.56
Mycoplana subbaraonis	42.8	46.88	46.52	47.49	47.26	45.22	44.73	41.75	42.37	43.77	43.76	44.19	42.62	42.68	41.99	49.23	61.33	66.71	78.37		59.64	58.97	61.17	61.25	62.85	52.68	51.25	52.05	56.13	55.23	56.52	56.76	57.16	57.55	58.03	55.92	55.66	54.33	54.65	54.5	56.51	55.51	53.43	54.68	53.96	53.39	54.5	54.99	54.49
Shinella sumterensis	45.68	46.34	47	49.91	49.79	49.13	49.26	43.72	44.46	46.2	43.18	45.36	44.51	44.67	45.2	52.66	59.86	60.93	64.66	59.64		67.63	65.23	68.4	67.3	56.63	55.3	56.47	57.14	60.7	60.28	57.5	60.28	62.86	58.72	56.98	56.89	52.94	53.86	55.65	56.81	55.76	55.08	56.29	55.14	54.73	56.76	56.66	56.76
Shinella fusca	48.93	48.88	48.64	53.24	52.36	50.44	51.55	46.55	47.34	48.24	45.13	47.54	47.64	46.86	47.55	53.92	64.92	63.76	64.45	58.97	67.63		70.95	70.55	69.58	57.21	55.9	57.44	59.67	61.34	60.11	58.77	60.78	60.94	61.36	59.68	60.29	55.9	57.82	57.42	59.92	58.49	57.01	58.77	58.19	57.08	58.26	58.95	58.42
Shinella zoogloeoides	47.62	49.78	49.26	50.31	51.06	49.73	50.04	45.36	45.68	46.7	44.49	45	45.84	45.89	46.84	49.8	61.58	59.89	61.87	61.17	65.23	70.95		66.59	67.57	55.02	52.67	54.53	56.59	59.04	59.23	54.26	57.69	57.86	59.43	56.87	56.6	52.97	53.19	54.1	56.65	54.8	53.62	54.58	53.51	53.39	54.59	55.49	54.07
Shinella kummerowiae	43.7	46.09	46.7	50.13	49.11	48.09	48.29	44.26	45.19	46.81	44.62	46.18	43.58	44.68	46.03	56.83	61.8	62.87	65.66	61.25	68.4	70.55	66.59		74.02	55.66	54.08	55.42	59.75	60.62	59.82	59.37	62.57	62.01	63.5	61.73	64.18	57.8	59.11	58.58	59.24	60.16	58.52	59.54	57.98	56.63	58.13	58.35	59.03
Shinella granuli	44.19	46.6	46.1	49.98	49.25	47.95	47.66	44.58	44.78	46.22	46.53	46.5	44.45	45.56	45.71	54.02	59.81	62.73	63.65	62.85	67.3	69.58	67.57	74.02		55.27	53.01	54.22	59.07	58.95	59.26	59.43	60.6	61.39	62.29	60.33	61.74	56.86	57.44	57.49	59.05	59.3	57.08	59.02	57.64	55.79	57.11	57.2	57.57
Ferranicluibacter rubi	45.67	44.43	45.02	48.04	46.31	46.43	46.04	45.59	47.04	46.58	43.34	45.29	46.33	45.05	45.29	49.72	53.87	55.89	55.98	52.68	56.63	57.21	55.02	55.66	55.27		64.6	66.07	60.14	61.02	61.66	57.6	62.04	61.84	56.43	53.64	55.19	52.05	53.45	54.79	55.04	55.3	53.21	54.59	53.29	54.03	53.46	55.04	55.5
Xaviernesmea rhizosphaerae	45.33	45.1	45.42	46.82	46.94	47.19	46.44	45.87	46.03	46.6	43.39	45.08	45.94	44.27	45.33	47.99	53.54	54.05	54.65	51.25	55.3	55.9	52.67	54.08	53.01	64.6		78.82	55.86	58.38	58.07	55.55	58.92	58.26	54.04	52.14	52.91	50.6	50.9	53.1	53.65	52.9	51.13	52.34	53.19	52.28	53.22	54.15	53.04
Xaviernesmea oryzae	47.52	45.72	46.26	48.01	48.18	47.05	46.8	46.42	47.34	47.12	44	45.9	46.17	45.48	46.02	49.46	54.75	54.48	55.25	52.05	56.47	57.44	54.53	55.42	54.22	66.07	78.82		57.25	60.02	58.93	56.12	60.34	60.2	54.43	53.6	54.01	52.27	52.67	54.26	55.2	54.43	52.49	53.68	53.69	53.18	54.31	54.92	54.74
Pararhizobium capsulatum	43.5	43.36	43.63	48.09	46.25	45.51	45.82	43.58	44.17	44.36	43.16	43.87	43.42	43.05	43.27	53.56	57.42	60.63	59.53	56.13	57.14	59.67	56.59	59.75	59.07	60.14	55.86	57.25		67.55	61.67	63.01	64.79	63.36	61.42	58.71	60.98	56.55	58.08	56.95	56.71	58.65	56.72	57.69	55.99	55.46	55.71	57.15	58
Pararhizobium arenae	46.29	46.66	47.29	50.75	49.07	49.29	49.29	44.3	46.09	45.81	41.83	44.21	45.33	44.53	45.12	53.79	59.91	60.53	60.5	55.23	60.7	61.34	59.04	60.62	58.95	61.02	58.38	60.02	67.55		64.65	62.13	65.01	64.14	59.43	57.02	58.52	55.23	56.31	56.79	56.73	56	55.02	56.13	56.57	55.43	56.88	58.15	57.02
Pararhizobium antarcticum	46.4	47.78	48.18	52.72	50.89	51.85	51.2	44.96	45.53	46.69	42.71	44.87	45.85	45.26	45.65	54	57.01	59.3	60.24	56.52	60.28	60.11	59.23	59.82	59.26	61.66	58.07	58.93	61.67	64.65		62.25	68.75	66.72	60.09	58.14	58.57	55.7	55.95	57.34	57.98	58.04	55.45	57.65	56.94	57.06	57.84	58.89	57.4
Pararhizobium giardinii	41.54	43.69	42.89	47.57	45.95	46.02	45.05	41.69	43.17	42.42	42.04	43.1	42.45	41.59	42.02	53.47	57.88	60.76	60.09	56.76	57.5	58.77	54.26	59.37	59.43	57.6	55.55	56.12	63.01	62.13	62.25		70.18	66.31	62.73	63.94	62.94	63.1	63.35	64.58	65.7	61.1	59.4	62.38	64.26	62.48	64.4	66.7	66.56
Pararhizobium herbae	44.87	45.06	46.09	50.27	48.47	49.02	48.06	45.07	46.13	45.07	43.41	45.3	45.44	44.39	45.46	56.24	58.81	60.22	61.2	57.16	60.28	60.78	57.69	62.57	60.6	62.04	58.92	60.34	64.79	65.01	68.75	70.18		75.62	63.44	62.82	62.45	59.28	59.56	61.26	61.76	60	58.21	60.5	60.14	59.36	60.7	62.79	62.05
Pararhizobium polonicum	45.08	44.58	45.14	49.53	47.96	48.56	47.31	44.76	46.08	46.04	44.58	45.78	46.27	45.23	45.33	54.47	57.52	60.3	61.13	57.55	62.86	60.94	57.86	62.01	61.39	61.84	58.26	60.2	63.36	64.14	66.72	66.31	75.62		62.04	60.39	60.8	57.17	58.19	59.51	60.57	58.26	57.41	58.65	57.64	56.55	58.63	60.53	60.68
Ensifer morelensis	42.66	44.79	46.16	49.86	48.68	47.01	47.25	44.23	45.53	44.25	43.92	45.06	44.91	44.09	44.2	54.06	58.66	61.26	62.02	58.03	58.72	61.36	59.43	63.5	62.29	56.43	54.04	54.43	61.42	59.43	60.09	62.73	63.44	62.04		72.4	77.49	63.4	64.86	63.17	62.09	64.24	62.65	64.33	60.53	59.64	61.74	62.95	63.63
Ensifer sesbaniae	41.83	43.71	44.14	48.2	47.03	45.95	46.09	42.76	43.43	42.06	42.14	43.33	42.58	41.85	42.91	52.42	58.19	59.13	59.64	55.92	56.98	59.68	56.87	61.73	60.33	53.64	52.14	53.6	58.71	57.02	58.14	63.94	62.82	60.39	72.4		76.61	69.56	67.18	67.23	67.5	64.65	64.35	66.93	65.68	64.21	67.64	68.47	67.16
Ensifer adhaerens	41.71	42.81	44.2	47.99	46.7	45.14	45.55	43.15	44.25	42.09	42.51	43.41	43.07	42.93	42.75	53.38	57.83	60.13	59.83	55.66	56.89	60.29	56.6	64.18	61.74	55.19	52.91	54.01	60.98	58.52	58.57	62.94	62.45	60.8	77.49	76.61		64.69	66.68	64.47	62.94	65.77	64.43	64.87	61.76	60.41	62.17	63.2	64.6
Sinorhizobium psoraleae	40.52	43.18	42.7	46.56	44.7	43.62	43.44	40.44	41.81	40.08	41	41.84	40.54	40.32	40.24	50.89	56.41	57.79	57.29	54.33	52.94	55.9	52.97	57.8	56.86	52.05	50.6	52.27	56.55	55.23	55.7	63.1	59.28	57.17	63.4	69.56	64.69		73.58	72.8	69.15	68.52	67.45	70.71	70.22	67.1	68.86	69.91	70.08
Sinorhizobium mexicanus	42.22	44.15	43.63	47.31	45.49	44.8	45.28	41.66	43.68	41.3	41.56	43.01	42.32	42.21	41.83	51.79	58.74	60.57	58.93	54.65	53.86	57.82	53.19	59.11	57.44	53.45	50.9	52.67	58.08	56.31	55.95	63.35	59.56	58.19	64.86	67.18	66.68	73.58		70.21	69.3	68.09	65.92	69.55	67.78	65.19	66.68	68.12	70.94
Sinorhizobium aridi	42.45	44.74	44.3	48.01	45.67	45.22	45.41	42.16	43.3	42.33	41.52	43.16	42.3	42.17	42.24	52.63	58.21	59.24	58.75	54.5	55.65	57.42	54.1	58.58	57.49	54.79	53.1	54.26	56.95	56.79	57.34	64.58	61.26	59.51	63.17	67.23	64.47	72.8	70.21		72.93	70.8	69.62	76.39	75.91	70.02	70.66	73.57	75.07
Sinorhizobium saheli	44.3	47.55	46.54	49.01	48.38	47.47	47.48	43.44	44.08	43.72	43.22	44.22	44.19	43.43	44.12	51.55	59.82	58.7	58.32	56.51	56.81	59.92	56.65	59.24	59.05	55.04	53.65	55.2	56.71	56.73	57.98	65.7	61.76	60.57	62.09	67.5	62.94	69.15	69.3	72.93		67.7	66.1	70.18	73.77	72.01	73.97	75.57	75.31
Sinorhizobium medicae	43.16	45.08	45.45	47.96	46.17	45.28	45.76	42.67	45.14	44.16	42.86	45.22	43.59	44.08	43.63	52.81	58.09	60.5	60.64	55.51	55.76	58.49	54.8	60.16	59.3	55.3	52.9	54.43	58.65	56	58.04	61.1	60	58.26	64.24	64.65	65.77	68.52	68.09	70.8	67.7		76.97	75.83	66.94	64.71	66.32	67.48	69.47
Sinorhizobium meliloti	41.62	43.11	43.13	46.1	44.92	43.74	43.95	41.3	43.51	42.05	41.2	43.12	41.92	41.74	41.5	51.82	57.06	57.7	58.02	53.43	55.08	57.01	53.62	58.52	57.08	53.21	51.13	52.49	56.72	55.02	55.45	59.4	58.21	57.41	62.65	64.35	64.43	67.45	65.92	69.62	66.1	76.97		73.71	65.21	62.7	65.54	66.17	67.98
Sinorhizobium arboris	43.18	45.02	44.5	48.44	47.19	45.46	45.87	42.51	44.52	43.75	42.51	44.63	43.17	43.06	43.11	52.25	58.59	59.65	59.08	54.68	56.29	58.77	54.58	59.54	59.02	54.59	52.34	53.68	57.69	56.13	57.65	62.38	60.5	58.65	64.33	66.93	64.87	70.71	69.55	76.39	70.18	75.83	73.71		75.3	66.77	68.01	69.53	71.93
Sinorhizobium kostiense	42.83	45.88	45.67	48.96	46.95	47.19	46.79	43.02	43.26	42.79	41.53	43.29	42.96	42.76	43.11	51.6	58.92	58.49	58.5	53.96	55.14	58.19	53.51	57.98	57.64	53.29	53.19	53.69	55.99	56.57	56.94	64.26	60.14	57.64	60.53	65.68	61.76	70.22	67.78	75.91	73.77	66.94	65.21	75.3		74.51	75.34	74.15	73.83
Sinorhizobium sojae	43.03	46.24	45.41	48.84	47.02	47.45	47.46	43.08	43.03	43.02	41.17	43.37	43.72	42.57	43.64	50.13	58.83	56.7	57.41	53.39	54.73	57.08	53.39	56.63	55.79	54.03	52.28	53.18	55.46	55.43	57.06	62.48	59.36	56.55	59.64	64.21	60.41	67.1	65.19	70.02	72.01	64.71	62.7	66.77	74.51		77.61	74.84	70.14
Sinorhizobium alkalisoli	43.93	46.26	45.91	49.55	47.37	48	47.99	44.18	44.09	43.38	42.14	44	43.67	43.31	44.19	51.71	59.99	57.85	58.31	54.5	56.76	58.26	54.59	58.13	57.11	53.46	53.22	54.31	55.71	56.88	57.84	64.4	60.7	58.63	61.74	67.64	62.17	68.86	66.68	70.66	73.97	66.32	65.54	68.01	75.34	77.61		73.71	71.78
Sinorhizobium glycinis	43.61	46.27	45.66	48.14	47.11	47.57	47.17	42.87	43.34	42.78	41.37	43.34	43.39	42.61	42.99	52.19	59.44	59.39	59.4	54.99	56.66	58.95	55.49	58.35	57.2	55.04	54.15	54.92	57.15	58.15	58.89	66.7	62.79	60.53	62.95	68.47	63.2	69.91	68.12	73.57	75.57	67.48	66.17	69.53	74.15	74.84	73.71		77.31
Sinorhizobium americanus	42.67	44.82	44.12	47.59	46.01	46.11	45.95	41.79	42.7	42.03	40.63	42.52	42.29	41.82	41.95	52.22	58.67	59.76	58.56	54.49	56.76	58.42	54.07	59.03	57.57	55.5	53.04	54.74	58	57.02	57.4	66.56	62.05	60.68	63.63	67.16	64.6	70.08	70.94	75.07	75.31	69.47	67.98	71.93	73.83	70.14	71.78	77.31
Sinorhizobium fredii	42.23	45.3	44.46	47.61	46.6	46.55	45.69	41.64	42.53	41.76	41.4	42.74	42.18	41.48	41.94	53.02	58.05	58.87	58.65	54.48	56.71	58.29	54.72	59.44	57.61	54.38	52.86	53.88	57.39	56.89	57.71	65.92	62.29	60.82	64.22	69.1	65.17	69.55	68.73	72.43	73.49	67.07	66.05	67.89	71.38	71.79	72.13	78.95	77.55
Gellertiella hungarica	46.05	46.32	46.68	48.95	50.06	48.82	49.89	42.22	43.06	44.35	40.79	42.51	42.37	42.65	43.76	50.73	56.45	52.35	54.24	52.48	54.01	57.35	57.8	55.01	54.4	51.73	51.98	53.27	52.05	55.52	54.8	50.56	53.63	51.97	53.14	52.24	51.08	49.6	48.79	50.23	51.81	50.97	49.24	51.31	51.02	50.36	51.39	52.28	50.85
Rhizobium album	41.47	42.62	42.41	47.88	46.53	45.08	45.11	41.31	42.22	43.71	42.14	42.92	41.09	42.31	42.36	52.4	53.35	55.63	55.68	53.52	57.21	57.43	53.98	57.73	59.67	53.07	50.53	52.27	55.13	55.25	55.59	53.56	55	56.57	54.27	52.32	53.32	50.1	51.61	51.74	51.74	52.71	50.53	52.57	50.89	49.86	50.59	51.56	52.22
Rhizobium tubonense	42.59	40.97	41.46	45.2	42.52	43.31	42.72	42.14	43.53	43.04	41.53	43.27	41.28	41.08	41.44	53.38	52.59	54.3	55.02	50.77	53.11	53.68	49.46	54.39	52.01	54.34	52.63	54.77	55.65	54.02	54.39	55.72	58.91	57.39	55.7	54.89	55.04	52.44	53.28	54.36	52.73	53.74	52.17	52.82	51.86	50.49	52.86	54.46	54.63
Rhizobium tumorigenes	45.02	41.82	42.15	45.22	43.97	44.15	43.73	43.83	44.71	44.64	42.38	43.58	44.05	42.67	43.24	48.69	51.64	52.47	52.74	49.42	53.11	53.88	50.38	51.94	51.27	58.98	56.6	57.98	53.48	54.15	55.11	52.83	57.27	57.42	51.21	50.98	50.69	48.68	48.75	50.94	50.94	50.33	49.18	51.11	50.32	49.63	49.83	51.03	51.06
Rhizobium rhizogenes	42.64	41.76	42.1	45.85	44.08	43.8	42.92	44.23	45.4	43.96	43.77	44.78	45.11	43.68	43.89	50.07	52.18	55.15	54.65	51.41	54.73	55.15	51.48	55.88	54.81	56.33	54.62	55	54.16	52.82	54.65	57.38	60.8	61.72	56.53	54.78	54.9	52.77	53.92	55.84	55.42	54.06	52.38	55.13	53.51	52.4	53.43	54.76	55.95
Rhizobium leucaenae	42.33	42.01	41.56	45.34	43.72	43.79	43.22	42.37	43.17	43.15	41.35	43.35	41.92	41.55	41.93	51.15	54.9	55.22	54.43	51.23	53.09	55.67	51.48	55.33	54.42	54.06	52.27	53.58	54.95	53.63	54	59.78	57.69	56.7	56.14	56.56	55.81	56.3	58.9	59.48	58.77	56.43	54.46	57.83	57.13	56.23	56.67	59.36	60.52
Rhizobium jaguaris	39.32	38.81	39.04	43.17	40.95	40.51	39.75	41.1	42.66	40.97	41.67	43.39	40.89	40.72	39.72	48.81	50.01	53.03	53.06	50.01	50.33	51.63	48.85	52.5	52.2	50.62	49.47	50.43	52.27	49.88	50.62	55.94	55.86	54.68	55.43	55.64	55.09	54.81	56.85	55.69	53.86	53.53	52.56	55.42	53.38	51.68	53.2	54.26	55.78
Rhizobium lusitanum	39.8	38.97	39.68	43.47	41.17	41.66	39.89	41.63	42.9	42.26	42.16	43.59	40.74	40.56	40.57	48.81	48.91	53.08	52.69	50.73	51.92	51.91	49.15	53.27	53.34	53.13	51.09	51.89	53.07	51.05	52.75	56.69	57.4	56.38	54.47	54.68	53.68	52.99	53.64	54.73	53.94	52.42	51.6	53.75	52.35	51.44	52.45	54.1	54.76
Rhizobium miluonense	42.16	41.21	42.1	45.92	44.43	44.26	43.09	43.96	44.35	44.3	43.65	45.03	43.58	42.91	43.31	50.59	53.21	53.42	54.57	50.97	53.5	55.93	52.13	56.7	56.11	54.08	53.66	54.79	54.76	53.06	53.27	56.64	59.34	57.8	58.85	57.11	57.46	53.55	53.81	55.57	55.61	54.52	53.41	55.09	53.8	53.09	54.7	55.59	55.87
Rhizobium freirei	41.38	41.08	41.31	44.48	43.48	43.23	42.55	43.59	44.14	43.91	43.18	44.43	43.2	43.1	42.97	49.9	52.3	53.21	53.46	51.38	52.8	54.8	52.12	55.81	55.65	53.4	52.74	53.6	54.69	52.54	53.15	57.95	58.63	57.88	57.92	57.41	56.61	53.92	55.26	56.41	56.18	54.51	53.6	56.63	55.11	53.95	54.75	57.01	57.49
Rhizobium hainanense	41.85	40.75	41.59	44.58	43.31	43.03	42.39	43.53	44.3	43.96	43.23	44.36	43.89	43.36	43.02	50.46	52.01	53.8	53.84	50.39	53.43	55.09	51.23	56.06	55.09	54.77	53.78	54.96	53.93	52.85	53.53	56.29	59.45	59.12	57.04	54.78	55.98	52.19	53.89	55.63	54.47	53.66	52.01	54.95	53.54	52.14	52.99	54.65	55.52
Rhizobium multihospitium	42.51	41.51	42.21	45.16	43.96	43.2	42.48	43.19	44.6	44.15	43.79	44.78	44.06	43.18	43.17	50.47	51.9	53.78	54	52.23	53.28	55.5	51.7	56.31	55.63	54.57	53.04	54.98	53.55	52.57	53.43	56.06	59.42	59.14	56.4	54.71	56.12	52.64	53.72	55.5	55.05	53.84	52.12	54.81	53.12	51.62	52.74	53.81	55.39
Rhizobium tropici	42.54	42.03	42.53	45.08	43.86	44.42	43.26	44.07	44.64	43.46	42.63	44.7	43.51	42.77	43.17	50.18	52.67	55.1	55.24	52.23	54.85	55.76	52.33	56.4	55.27	54.8	54.15	55.09	54.93	54.48	54.27	58.65	59.26	58.18	56.23	56.93	55.95	54.64	55.68	57.42	56.08	54.76	53.07	56.53	55.35	54.55	54.76	56.83	57.28
Rhizobium dioscoreae	43.23	41.79	42.97	45.92	44.31	43.97	43.34	44.14	45.71	45.13	43.65	45.87	44.57	43.72	43.8	51.84	54.18	54.99	55.23	51.39	54.99	56.69	51.88	57.33	55.91	56.11	54.78	56.59	55.43	54.78	54.53	57.5	59.84	59.25	58.14	56.74	57.62	54.5	55.61	57.04	56.24	55.68	53.93	55.89	54.24	53.26	54.91	55.25	56.58
Rhizobium sullae	37.93	38.97	38.99	42.33	40.03	40.19	39.01	39.95	41.74	39.79	40.25	41.81	40.3	40.12	39.69	49.87	50.49	54.01	52.99	50.24	49.33	50.81	47.21	52.84	52.42	51.65	49.2	49.89	52.66	49.72	52.04	59.21	56.25	54.1	55.67	57.87	56.5	59.81	58.38	59.91	58.52	57.93	55.9	58.86	58.14	55.67	57.59	58.45	59.07
Rhizobium mongolense	39.35	40.04	40.1	43.78	41.51	41.57	40.77	40.22	42.36	40.19	40.08	42.08	40.73	39.86	39.91	51.15	51.8	55.65	53.46	50.4	51.23	53.05	48.88	53.97	53.08	53.08	50.71	51.63	54.54	52.41	53.91	59.95	57.91	55.75	54.8	57.26	56.28	59.04	58.47	61.61	59.74	57.82	56.47	59.39	59.71	56.66	57.41	59.27	61.39
Rhizobium gallicum	39.77	40.93	40.78	44.86	42.53	42.19	41.33	40.73	43.19	41.39	41	42.77	41.62	40.87	40.76	51.57	52.44	57.39	54.7	51.45	52.14	54	49.71	55.24	54.66	53.78	51.76	52.42	55.46	53.45	54.32	63.72	58.87	56.75	56.97	58.94	57.66	61.02	60.56	61.98	61.67	59.76	57.83	60.86	61.19	58.35	59.43	62.3	64.42
Rhizobium metallidurans	45.7	44.8	45.75	47.59	46.71	46.31	46.58	45.75	49.44	47.19	44.52	46.71	47.28	46.54	46.81	50.86	57.24	57.41	57.99	54.8	56.79	59.66	56.24	57.63	55.21	57.67	56.74	58.23	56.83	57.5	56.79	55.72	58.73	59.24	55.98	54.66	54.9	51.67	53.57	54.12	55.24	53.96	53.06	53.47	53.04	52.4	54.11	55.93	54.95
Rhizobium tibeticum	38.75	39.46	39.64	42.99	40.78	41.26	40.47	41.73	42.29	40.58	41.59	42.37	41.29	40.58	40.92	49.77	52.41	54.78	54.21	51.35	51.52	52.29	49.92	54.27	53.14	53.1	50.45	51.79	55.56	52.21	52.01	59.51	58.01	55.7	55.52	57.92	56.89	57.12	57.85	58.75	57.08	56.51	54.98	56.15	56.2	55.16	56.32	58.23	59.01
Rhizobium favelukesii	37.78	38.04	38.49	41.61	39.52	39.92	38.82	40.07	41.01	39.4	40.14	41.14	39.89	39.07	39.59	47.39	50.62	53.33	52.72	50.04	48.96	50.46	47.63	52.02	51.86	51.88	49.19	50.56	54.55	50.22	50.46	57.42	56.45	54.33	53.46	56.71	55.08	56.49	56.48	56.7	54.76	54.89	53.33	54.44	54.39	53.79	54.99	56.16	56.79
Rhizobium mesoamericanum	40.88	41.93	42.34	45.2	42.99	43.46	43.01	43.48	44.12	42.1	41.09	42.59	42.21	41.93	42.57	50.09	56.02	55.88	55.65	52.56	52.86	54.62	51.16	55.3	54.15	53.8	52.57	53.79	56.19	54.55	54.06	60.24	59.65	56.83	56.42	58.74	57.32	58.4	59.59	58.81	58.41	56.79	55.15	57.64	58.45	56.81	57.89	59.37	59.74
Rhizobium altiplani	37.5	38.51	38.13	41.59	40.16	39.68	38.81	41.49	40.68	39.93	40.59	41.41	39.78	39.83	40.29	47.04	51.16	54.18	53.47	51.07	48.38	51.54	49.84	52.82	53.82	51.26	48.65	49.87	55.07	51.01	50.33	57.23	55.56	53.08	55.25	56.5	55.87	55.76	57.23	55.54	54.69	55.01	52.77	54.81	54.38	52.2	53.83	55.4	56.33
Rhizobium grahamii	40.55	40.49	41.44	44.21	42.35	41.81	41.78	41.77	43.03	41.43	41.24	42.53	40.81	40.92	41.17	50.66	53.87	55.43	54.87	51.18	51.72	54.1	50.56	55.14	53.95	53.1	51.34	53.12	57.36	53.71	52.4	57.31	56.91	54.78	56.84	57.2	57.2	56.49	57.82	56.45	54.73	56.41	54.67	55.57	54.74	53.13	54.26	56.16	56.99
Rhizobium viscosum	40.48	40.15	40.93	45.24	42.89	42.64	41.81	43.08	45.64	43.51	43.67	45.26	43.85	43.25	42.86	51.72	52.5	55.74	54.92	51.09	53.65	54.78	50.05	55.94	53.81	53.81	52.95	54.5	55.09	53.76	53.64	57.91	59.34	58.17	58.1	57.01	57.99	55.39	56.75	56.44	55.92	55.47	53.86	55.78	54.8	52.66	55.95	56.23	56.16
Rhizobium sophoriradicis	41.42	41.61	41.84	45.9	43.5	44.44	43.19	43.55	45.73	42.86	41.7	43.52	43.75	42.86	42.64	52.28	53.88	54.74	53.88	51.29	53.69	55.12	51.55	55.44	53.92	54.37	53.09	55.03	54.09	55.12	54.39	61.12	59.53	57.7	55.85	58	56.52	57.27	57.38	60.11	61.61	56.58	55.31	57.62	58.7	57.93	58.74	60.57	61.46
Rhizobium phaseoli	41.35	40.81	41.27	45.63	43.03	43.9	42.93	43.68	45.25	42.99	41.21	43.84	43.82	42.54	42.88	52.12	54.34	54.46	54.55	50.36	53.75	55.77	51.47	55.88	54.33	55.16	53.18	55.66	55.11	55.17	54.12	60.45	59.85	57.88	56.27	57.42	56.85	56.68	57.87	58.49	59.78	56.26	55.38	57.17	57.93	56.4	57.63	60.18	60.76
Rhizobium binae	41.04	41.11	41.56	45.33	43.19	43.43	42.49	43.29	44.52	42.33	41.95	44.24	43.18	42.42	43.18	51.27	53.94	54.94	54.21	52.44	52.5	56.11	51.56	55.22	54.77	54.84	52.41	53.32	55.27	53.82	54.7	60.4	59.09	56.22	55.91	58.46	56.6	57.58	57.47	58.73	58.92	56.14	53.66	56.42	57.57	56.49	57.96	59.18	58.66
Rhizobium etli	41.58	41.83	41.73	46.16	44.07	44.64	43.52	44.18	45.32	43.28	42.03	44.78	43.86	42.54	43.26	52.39	54.65	55.77	54.86	51.82	54.08	56.54	51.88	56.38	55.19	55.75	53.43	55.26	56.24	55.74	55.61	62.4	60	58.28	56.89	58.71	57.62	58.41	59.14	60.39	60.53	58.44	56.16	59.55	58.88	57.8	59.01	61.27	60.83
Rhizobium esperanzae	42.34	42.22	42.06	46.27	44.33	44.78	43.81	44.2	45.42	43.38	41.51	44.11	44.5	42.88	43.39	51.71	54.66	55.65	54.87	51.44	54.15	56.67	51.81	55.65	55.06	55.99	54.53	56.33	55.27	56.03	55.11	61.54	59.72	58.07	55.96	57.69	56.79	57.69	58.95	60.28	60.46	57.3	55.39	58.94	58.47	57.7	57.93	60.18	61.01
Rhizobium lentis	42.03	41.95	42.63	47.88	44.96	45.34	44.26	44.06	46.17	43.65	42.46	44.45	44.88	43.13	43.74	52.85	55.57	56.44	56.13	52.09	54.46	56.37	51.94	57.24	55.52	55.97	54.94	56.08	55.95	56.82	56.39	61.29	61.67	58.04	57.53	59.01	58.14	58.33	58.22	59.68	60.11	57.65	56.53	58.08	59.08	57.07	58.99	60.89	60.79
Rhizobium bangladeshense	42.76	42.67	43.18	47.73	44.89	45.29	44.86	44.24	46.56	44.18	42.9	45.4	44.67	43.68	44.01	53.35	55.8	57.81	56.7	52.88	55.34	56.6	52.93	56.99	55.87	56.97	55.17	56.55	57.15	57.63	56.85	62.72	62.13	58.77	58.08	59.18	58.96	59.1	59.38	61.33	60.65	59.68	57.09	60.05	59.36	57.81	59.16	61.32	61.02
Rhizobium aethiopicum	42.06	42.13	41.79	46.6	44.26	45.01	43.9	44.04	46.13	44.01	42.5	44.97	44.55	43.4	43.47	53.01	54.49	55.71	55.53	51.36	54.97	56.74	52.08	56.91	54.98	55.27	54.26	55.93	55.65	56.36	55.27	62.24	60.34	58.29	57.1	58.62	57.75	58.46	58.62	61.44	62.53	58.41	57.22	59.8	59.9	57.84	59.17	61.79	61.82
Rhizobium vallis	40.42	40.39	40.92	46.01	43.25	43.91	42.77	43.23	43.92	42.1	41.94	43.73	42.95	42.16	42.12	52.58	53.64	54.18	53.96	50.33	53.37	54.91	51.27	56.04	54.06	54.46	52.7	54.5	55	54.66	54.36	60.63	60.6	58.43	56.59	57.93	57.54	56.59	56.32	58.14	58.91	55.32	55.04	56.27	57.45	56.08	57.89	59.09	58.39
Rhizobium pisi	41.1	40.83	41.36	46.54	43.49	44.19	43.29	43.37	44.59	42.68	41.88	44.08	43.17	41.99	42.44	52.87	54.53	55.14	54.66	50.82	53.28	54.89	51.12	55.84	54.05	55.4	53.89	55.45	55.17	55.37	54.87	60.83	62	59.44	56.8	57.28	57.23	55.98	56.29	57.8	57.76	54.91	54.11	55.52	56.28	55	57.11	58.39	58.51
Rhizobium chutanense	40.77	41.27	41.35	45.86	43.52	44.03	43.06	43.31	44.92	43.06	41.76	43.58	43.57	43.01	42.59	51.65	53.5	54.9	54.4	51.89	53.44	55.57	51.38	55.74	55.24	55.58	53.44	54.85	55.63	54.86	55.13	62.03	60.78	59.07	56.53	56.88	57.29	55.96	57.44	57.44	59.07	55.65	54.35	56.77	57.16	56.2	56.87	59.14	60.11
Rhizobium hidalgonense	39.87	39.43	39.88	44.71	41.82	41.98	41.3	41.99	43.95	41.42	41	43.19	42.23	41.09	41.17	51.8	52.65	53.48	52.87	49.77	52.06	53.73	49.64	54.99	53.02	53.65	51.62	53.57	54.08	53.68	52.78	60.43	59.19	56.7	55.6	57.18	56.57	56.28	56.73	58.23	57.88	55.97	55.14	56.38	56.73	55.04	56.7	58.15	58.04
Rhizobium ecuadorense	36.91	36.9	37.23	41.79	39.43	39.56	38.41	39.6	40.85	39.21	38.77	40.84	39.59	39.14	38.88	48.64	48.43	50.87	50.98	47.88	49.49	50.54	46.52	52.12	50.46	50.27	47.92	49.61	51.54	50.42	50.77	57.14	55.78	54.54	53.07	54.11	53.97	53.11	53.32	54.05	54.11	52.73	51.2	53.22	52.77	51.49	52.92	54.21	55.49
Rhizobium acidisoli	39.95	39.47	39.35	44.04	41.46	42.27	40.72	41.77	43.41	41.34	40.38	43.07	41.9	41.01	40.98	51.88	51.11	53.58	52.76	49.4	52.54	54.44	49.62	54.68	53.33	54.38	52.06	54.45	54.62	54.2	52.64	60.02	58.78	57.42	55.64	55.89	56.28	54.82	56.27	57.36	56.8	54.82	54.05	55.91	55.14	54.52	55.28	57.1	58.69
Rhizobium ruizarguesonis	39.53	39.24	39.89	44.49	41.58	42	40.56	42.08	43.63	41.89	41.35	43.6	41.89	41.81	41.59	52.19	51.41	54.31	53.27	50.01	51.75	53.2	48.54	54.9	53.43	54.88	51.77	53.49	55.51	53.02	53.75	60.04	61.01	57.66	55.37	56.06	56.68	55.28	56.29	56.98	56.03	55.66	53.25	55.32	55.53	53.49	54.52	56.08	57.37
Rhizobium indigoferae	40.32	40.03	40.73	45.04	42.13	42.69	41.39	43.08	44.63	42.62	42.32	44.84	43.35	42.33	42.43	53.15	52.34	55.72	54.7	51.27	53.47	54.06	49.8	55.82	54.68	55.72	52.92	54.73	55.76	54.52	54.7	61.14	62.13	59.59	57.17	57.14	57.71	56.25	56.94	57.7	57.38	56.52	55.08	56.46	56.32	54.06	55.77	57.81	59.03
Rhizobium leguminosarum	39.33	39.62	40.26	44.27	41.57	42	40.54	42.43	43.78	41.87	41.73	43.9	42.29	41.59	41.61	52.11	51.4	54.57	54.16	51.49	52.6	53.26	49.81	55.31	54.13	54.71	51.91	53.72	55.34	53.21	54.18	60.77	60.85	58.14	57.2	56.78	57.26	55.67	56.42	56.71	56.35	55.92	54.17	56.04	55.08	53.99	55.43	57.06	58.46
Rhizobium laguerreae	40.47	40.12	40.58	45.64	42.63	43.09	42.08	42.76	45.04	42.52	42.41	44.61	43.17	42.95	42.41	53.49	52.87	55.31	54.42	50.64	53.07	54.55	49.83	55.63	53.75	54.65	53.14	54.51	55.32	54.54	54.52	59.62	60.2	57.51	56.31	56.98	57.26	56.13	56.84	59.06	56.76	57.26	55.12	56.89	55.91	54.79	56.43	57.87	57.77
Rhizobium indicum	40.36	39.68	40.56	44.95	41.97	42.27	41.57	42.39	44.34	42.19	41.93	43.77	42.7	42.19	42.14	53.17	51.98	55.31	54.35	50.45	53.07	54.08	49.81	56.23	53.77	54.53	52.05	53.91	54.97	54.08	54.29	59.76	61.48	59.21	57.15	56.68	57.5	55.01	56.03	57.59	55.9	56.11	54.75	55.99	55.23	52.93	55.22	57.2	57.91
Rhizobium sophorae	40.89	40.81	41.37	45.29	42.48	42.55	41.37	42.62	44.89	42.19	42.93	44.92	43.31	42.11	42	53.38	52.19	56.67	55.08	52.96	53.81	53.77	50.95	55.89	55.13	55.68	52.71	54.7	55.58	55.48	55.17	61.56	61.69	59.31	57.21	56.68	57.71	56.58	56.48	58.06	56.82	56.15	54.53	56.53	55.44	54.08	55.61	57.63	57.48
Rhizobium changzhiense	42.39	41.39	42.4	46.81	43.8	43.73	43.09	43.65	46.28	43.47	42.76	45.36	44.99	43.47	43.88	54.21	53.63	56.45	55.97	51.09	54.6	55.71	50.92	56.81	54.59	56.61	53.8	55.6	55.69	56.27	56.07	59.09	61.88	59.58	57.86	57.06	58.17	55.89	56.06	58.21	56.76	56.62	55.08	56.86	55.7	54.15	56.03	57.6	57.38
Rhizobium halophytocola	48.68	47.84	48.38	52.25	50.29	49.25	49.81	47.49	49.82	48.92	46.1	48.01	48.59	47.9	49.08	49.02	53.29	53.38	54.03	50.46	52.77	56.05	52.08	53.42	52.66	53.31	53.15	54.2	52.49	54.6	55.07	50.79	54.78	53.7	52.42	51.37	51.82	49.03	50.26	50.55	52.19	51.03	49.08	51.09	50.88	51.39	52.27	51	51.09
Allorhizobium paknamense	45.67	44.84	45.42	46.8	46.66	48.16	46.42	46.81	46.65	46.9	42.57	44.77	47.3	45.83	47.05	47.42	52.99	52.4	54.24	51.09	52.77	55.19	51.68	52.27	53.44	57.15	58.32	57.26	51.55	53.78	55.57	52.95	56.23	55.37	51.86	50.71	50	49.21	49.57	52.56	53.58	51.56	48.93	51.2	52.72	52.18	52.05	53.66	53.27
Allorhizobium undicola	47.39	47.22	47.31	47.95	48.49	49.34	48.98	46.55	47.42	47.27	41.65	44.24	48.44	45.77	48.16	46.07	54.93	51.38	53.59	49.03	52.91	55.7	52.72	51.61	50.63	55	56.06	56.07	50.24	53.68	54.92	51.15	52.94	52.78	49.96	49.2	47.61	47.35	48.5	51.31	53.85	49.61	48.16	50.42	52.15	52.27	52.19	52.87	52.49
Allorhizobium vitis	44.76	44.65	44.88	46.63	46.33	46.09	44.88	46.92	46.1	44.3	42.97	44.04	46.01	44.94	46.67	47.18	51.9	51.56	52.74	52.12	51.99	54.37	52.13	52.14	52.73	57.8	57.18	56.91	51.77	53.32	54.36	52.64	56.57	55.21	51.68	49.99	50.35	48.88	48.45	50.78	53.26	49.35	47.83	49.75	51.13	51.4	51.1	51.5	51.72
Allorhizobium taibaishanense	45.86	44.7	46.15	47.24	47.33	47.66	46.37	47.02	48.06	46.33	43.16	44.76	47.7	45.81	46.92	48.45	53.86	53.06	54.47	50.81	53.82	55.42	51.68	53.44	52.02	58.02	57.83	59.24	52.84	54.26	55.15	53.56	57.62	56.7	52.85	51.19	51.26	49.42	49.79	51.76	54.33	50.98	49.67	51.23	52.27	51.53	52.2	52.86	53.26
Allorhizobium terrae	47.92	46.84	47.64	49.35	49.69	50.36	50.03	49.62	49.85	48.3	44.14	46.31	50.21	47.49	49.67	48.13	55.77	53.51	55.16	50.61	54.29	57.64	53.99	53.85	52.68	56.04	58.01	57.06	51.39	54.77	56.82	52.54	56.41	55.55	53.21	51.91	51.21	48.89	49.85	51.74	53.85	51.01	49.58	51.42	52.3	52.79	53.53	53.52	52.44
Allorhizobium oryziradicis	46.12	44.65	46.19	47.51	47.82	48.45	47.7	48.91	49.1	47.6	44.65	46.5	49.88	47.55	48.46	47.8	52.79	52.69	55.08	50.62	53.44	56.13	52.25	54.07	52.16	56.32	56.88	56.11	51.48	53.09	55.39	51.81	56.05	55.39	53.72	51.95	51.41	48.58	49.73	51.07	52.99	50.59	48.93	50.63	51.73	52.32	52.17	52.31	51.78
Ciceribacter lividus	47.24	49.45	48.47	53.6	53.52	53.01	53.41	49.63	49.98	49	44.6	46.97	49.77	48.7	50.02	50.23	57.91	56.37	56.87	51.62	55.46	60	57.16	55.94	55.14	54.31	54.5	54.74	53.4	56.29	57.54	54.6	57.45	56.06	54.89	54.51	53.08	52.97	53.77	55.6	57.54	53.65	52.02	55.09	56.81	57.36	58.4	56.91	55.86
Ciceribacter thiooxidans	46.17	48.64	47.58	52.75	51.57	50.53	51.72	47.24	48.76	47.32	44.78	46.78	48.18	47.86	48.56	50.3	58.24	57.01	56.55	52.35	55.01	60.56	55.81	57.78	56.65	52.9	52.38	52.71	52.92	54.67	55.92	55.7	56.68	55.65	56.22	56.75	54.92	55.35	56.92	57.62	60.07	55.86	54.49	57.21	58.54	58.69	60.75	58.04	58.29
Ciceribacter ferrooxidans	45	47.91	46.82	51.88	50.88	50.75	50.76	47.47	48.91	47	45.13	46.36	47.28	47.33	48.12	50.21	57.64	57.34	56.72	52.26	55.72	59.98	55.92	57.5	56.08	53.25	53.25	53.78	53.66	54.75	55.75	56.71	56.94	56.56	56.47	56.82	54.93	55.65	56.6	57.54	59.84	55.84	54.58	56.38	57.87	58.39	60.83	58.12	58.45
Rhizobium daejeonense	45.3	47.6	47.47	51.64	51.47	50.68	50.19	47.83	48.67	48.21	44.61	46.5	48.62	47.13	48.93	50.75	57.68	58.98	59.73	55.69	58.43	60.55	58.89	59.19	58.4	56.04	55.68	55.77	56.07	58.13	57.6	55.15	58.86	58.5	57.9	55.27	55.34	53.41	55.37	54.84	56.03	54.53	52.7	54.57	54.78	53.37	54.38	54.89	55.87
Rhizobium selenitireducens	45.08	47.82	48.15	52.77	52.63	51.73	52.12	48.14	48.46	48.28	45.11	46.59	47.78	47.96	48.93	51.33	57.25	58.26	58.27	54.41	56.75	60.17	58.12	57.64	57.98	54.96	54.3	54.89	55.65	57.97	60.19	55.97	59.29	57.37	56.93	55.11	54.02	53.44	54.66	55.3	56.18	54.22	52.07	54.8	55.49	54.78	55.48	55.74	55.89
Rhizobium naphthalenivorans	44.49	48.62	47.49	51.2	51.72	50.79	51.5	46.58	45.95	47.39	45.55	45.42	47.39	46.91	48.48	47.98	55.2	54.29	55.05	54.57	54.22	56.48	55.61	53.91	55.12	53.02	52.18	51.63	52.11	54.23	56.19	52.75	55.22	54.38	52.66	51.86	50.03	50.37	51.51	51.9	54.33	50.2	48.88	50.89	52.71	53.39	53	52.86	52.81
Peteryoungia desertarenae	47.67	49.71	50.21	52.58	53.92	54.86	53.64	47.05	47.91	48.51	43.55	46.47	48.64	47.6	48.92	48.84	56.84	54.5	55.41	50.54	54.88	57.16	56.13	53.63	53.42	54.13	54.03	54.22	51.96	57.27	57.66	52.06	54.49	53.57	52.56	50.93	50.48	49.06	50.34	51.03	52.97	50.75	49.45	51.48	52.29	54.01	54.02	53.19	52.02
Peteryoungia ipomoeae	48.75	50.01	50.21	52.87	53.56	52.63	52.04	47.74	49.28	49.2	45.29	47.92	49.67	48.24	49.12	50.08	57.16	57.09	58.01	54.18	56.2	60.6	57.81	56.27	55.89	56.85	54.87	55.67	54.33	57.91	60.2	54.15	56.25	55.91	55.03	53.05	52.98	51.08	52.79	53.2	54.8	53.54	51.13	53.96	54.15	54.43	54.56	54.36	53.52
Peteryoungia wuzhouense	46.6	46.54	48.18	52.7	52.97	52.33	51.08	46.8	48.46	48.48	45.67	47.08	47.34	47.44	48.49	51.87	57.15	56.38	57.65	52.49	57.5	60.96	57.3	57.5	56.03	56.21	55.75	56.9	54.92	57.9	60.55	54.41	58.44	57.98	56.4	54.31	54.39	52.12	52.41	53.33	55.09	53	51.34	52.88	54.21	53.7	55.15	54.55	53.75
Rhizobium glycinendophyticum	47.66	47.61	47.85	52.53	52.13	52.22	50.69	46.78	48.29	48.24	43.87	46.58	47.42	47.13	47.81	52.27	57.34	57.28	57.31	53.79	57.06	60.01	56.52	57.58	57.35	58.53	57.24	57.83	56.34	60.18	60.98	56.35	59.26	58.56	55.1	54.03	53.83	52.34	53.75	54.05	55.97	53.57	51.77	54.22	55.54	54	55.63	54.95	54.61
Peteryoungia rosettiformans	46.49	48.65	49.13	50.98	51.57	51.02	50.4	46.42	47.25	47.12	44.27	46.04	46.95	46.17	47.32	49.79	54.98	54.48	55.11	56.26	54.84	57.36	57.82	55.2	55.41	55.99	54.09	54.72	53.4	56.72	59.19	53.27	55.87	54.92	53.13	51.65	51.5	50.42	51.09	51.5	53.62	51.49	49.51	51.72	52.85	52.62	53.68	52.57	52.22
Peteryoungia aggregata	46.56	46.62	47.81	51.92	53.03	53.19	52.2	47.09	47.23	47.76	43.22	45.37	48.12	46.81	47.64	51.32	55.9	54.54	55.84	51.23	55.45	58.27	56.48	55.48	54.9	54.56	54.4	54.29	53.33	57.18	59.99	52.49	57.22	56.15	54.63	52.31	51.92	48.94	49.53	51.6	53.16	51	49.14	51.19	52.62	53.26	53.33	52.99	52.12
Peteryoungia rhizophilum	46.67	48.39	49.48	52.63	52.4	52.18	51.39	46.8	48.15	48.3	44.18	46.62	48.12	47.07	47.93	52.21	56.19	56.59	57.39	53.74	56.91	59.68	55.99	57.93	57.07	56.68	54.66	55.2	55.32	58.44	61.53	55.6	58.64	57.41	56.58	54.4	54.81	52.18	52.79	53.96	55.33	54.65	52.12	54.65	55.85	55.26	56.1	55.03	54.59
Agrobacterium albertimagni	47.06	48.84	50.34	52.11	53.18	51.88	52	47.49	48.8	48.62	44.7	46.56	48.68	48.43	49.68	50.61	55.36	55.09	55.98	53.67	56.66	58.78	56.35	56.19	56.13	56.53	54.31	55.88	54.34	57.87	60.42	54.06	57.62	56.62	55.67	53.74	53.69	51.11	51.73	52.79	54.33	52.61	50.97	53.1	54.15	53.99	54.41	53.35	53.36
Rhizobium populi	44.06	46.66	46.95	46.01	48.18	46.1	46.55	46.65	45.19	45.27	45.48	44.43	45.94	44.38	45.97	43.31	50.3	50.21	50.83	50.14	51.16	52.44	52.63	50.28	51.81	48.82	48.38	50.04	46.71	49.53	49.34	47.37	50.04	50.59	49.53	47.7	47.39	46.76	46.59	47.27	50.18	46.81	46.03	47.3	47.56	47.43	48.62	48.07	48.06
BDR2-2	45.68	46.97	47.8	47.7	49.14	47.65	47.91	48.22	47.63	47.43	44.6	45.37	48.98	46.12	47.95	45.25	53.53	51.92	53.34	50.85	53.92	55.57	55.03	52.57	53.09	53.38	53.04	53.57	49.26	52.12	52.89	50	53.05	53.62	51.15	49.51	49.24	47.55	48.27	49.27	51.26	49.24	48.32	49.3	49.13	49.48	50.2	49.89	49.91
Allorhizobium borbori	44.37	46.98	47.29	48.06	50.1	47.89	47.7	48.8	47.23	46.26	45.64	46.29	47.26	46.5	47.96	45.99	53.42	53.03	54.4	52.89	54.07	56.11	56.08	54.41	55.06	53.39	53.27	53.5	51.5	52.83	53.97	50.75	53.25	53.45	51.94	51.23	50.47	48.94	49.58	49.44	52.51	50.15	48.17	49.72	50.11	49.25	51.12	51.04	49.59
Agrobacterium cavarae	46.71	46.92	47.43	47.44	47.38	46.11	46.34	46.75	48.86	47.85	45.03	46.4	48.11	46.74	47.52	48.45	54.33	54.72	54.82	52.2	55.63	56.75	54.62	54.7	54.17	59.1	58.92	59.78	52.78	56.45	55.78	52.53	56.21	56.19	54.15	53.02	53.55	50.24	51.19	53.06	54.9	53.01	51.8	53.2	52.29	51.6	52.74	53.03	53.1
Agrobacterium larrymoorei	45.59	45.35	45.72	47.62	45.76	45.28	45.84	46.44	48.04	47.69	44.09	45.97	48.21	47.2	47.23	47.47	54.17	54.52	54.58	52.04	54.6	56.08	53.04	54.26	54.48	59.92	55.83	57.68	54.13	55.71	55.4	54.36	56.01	58	53.16	52	53.25	50.11	52	53.17	55.58	52.92	51.53	53.53	52.88	52.71	52.12	53.29	54.28
Agrobacterium skierniewicense	45.35	45.75	46.52	46.77	45.89	46.5	45.87	47.59	48.69	48.08	43.2	45.74	48.35	46.77	47.98	46.83	53.19	52.74	54.07	51.11	53.69	55.42	52.64	53.08	53	59.15	55.32	56.01	52.75	55.95	55.6	52.75	55.55	56.04	52.19	50.81	50.49	48.65	49.37	51.42	53.88	51.15	49.74	51.36	51.61	51.6	51.09	52.3	52.17
Agrobacterium rubi	44.83	44.54	45.41	46.01	45.18	45.2	45.05	46.51	47.37	47.28	43.26	45.4	47.61	45.78	47.3	47.42	52.55	52.81	53.75	50.72	52.95	55.15	51.48	53.14	53.07	60.26	55.35	56.32	53.11	55.1	55.15	53.6	56.07	58.06	52.64	51.47	51.51	50.08	50.15	52.88	54.26	52.04	50.87	52.86	52.74	51.54	51.12	52.55	53.58
Agrobacterium rosae	44.24	43.89	44.66	46.4	44.91	44.66	44.21	45.66	47.49	46.7	42.95	45.57	47.57	45.78	46.66	47.05	52.65	53.5	53.92	50.85	53.6	55.15	51.69	53.98	53.31	60.37	54.72	56.13	53.79	55.25	55.11	54.06	56.06	58.44	52.84	50.98	51.91	50.16	50.52	52.92	54.07	53.21	51.22	52.51	51.66	51.9	51.1	51.77	53.37
Agrobacterium bohemicum	46.78	46.43	47.01	48.38	47.14	47.4	47.04	46.98	49.29	48.19	43.83	46.61	49.19	47.29	48.54	49	55.09	55.63	56.08	52.31	55.66	57.53	54.04	55.84	54.61	59.9	56.58	57.7	54.85	57.31	57.65	54.48	57.33	57.15	54.06	53.24	54.01	50.95	52.34	53.78	55.48	54.38	52.03	53.58	53.33	53.5	52.77	53.68	53.89
Agrobacterium pusense	45.84	46.02	47.29	48.13	47.23	46.55	46.48	47.63	50.37	47.79	45.89	48.51	49.09	47.54	48.38	49.59	56.23	57.49	57.47	53.34	56.26	58.85	54.76	58.06	56.55	58.46	57.16	57.9	54.68	57.28	55.81	56.08	57.82	57.97	58.39	56.89	57.46	54.13	54.8	55.86	57.33	57.39	55.07	56.48	55.82	54.63	55.54	56.35	55.96
Agrobacterium radiobacter	45.19	45.11	45.8	47.38	47.15	45.82	45.99	47.15	50.22	47.67	46.12	48.33	48.96	47.69	48.34	49.96	54.62	57.09	57.08	52.22	55.73	58.04	54.13	58.13	56.43	58.07	56.41	57	54.95	56.9	56.11	57.44	59.06	58.8	58.35	56.88	57.48	53.72	54.99	55.81	57.73	56.04	54.57	55.79	55.27	54.74	55.25	56.31	56.21
Agrobacterium salinitolerans	47.53	47.39	47.7	49.48	49.06	48.39	48.74	49.35	51.09	49.77	46.76	49.9	51.58	49.56	50.52	49.95	56.66	55.94	57.59	54.24	56.89	59.59	56.12	57.53	56.29	58.17	57.48	58.25	54.99	57.12	57.27	56.45	59.8	58.95	57.8	56.85	55.73	53.52	54.36	55.69	59.01	55.64	54.19	56.59	56.07	56.43	57.22	56.26	56.22
Agrobacterium leguminum	45.62	45.62	46.49	48.14	47.91	47.06	47.15	47.98	49.95	48.37	46.34	48.53	49.37	48.01	48.63	49.61	55.2	55.89	57.51	52.94	57.01	58.3	54.86	58	56.62	57.84	57.07	57.57	53.82	55.59	56.27	57.03	59.53	60.25	58.25	56.31	56.67	52.9	53.72	55.18	58.1	55.48	53.98	55.89	55.14	55.23	56.04	56.57	56.68
Agrobacterium tomkonis	42.92	45.25	44.37	44.68	45.18	43.73	43.3	44.14	46.07	45.22	45.43	46.59	45.72	44.73	44.86	47.84	51.88	53.75	55.51	56.26	53.61	55.33	54.82	56.37	56.33	55.73	53.56	54.14	53.34	52.68	53.92	55.67	56.1	57.07	55.97	55.34	54.73	53.3	52.58	54.04	56.48	54.41	52.59	54.61	54.32	53.73	53.37	54.91	55.81
Rhizobium oryzihabitans	42.33	43.38	43.56	43.92	43.68	42.58	42.7	44.28	44.86	44.11	43.43	45.06	44.7	44.14	44.65	45.5	50.82	52.01	53.25	53.84	51.9	53.12	52.71	53.84	54.07	53.35	51.6	52.22	50.92	51.31	51.97	51.82	54.32	54.59	53.07	52.16	51.89	49.82	49.84	51.26	53.21	51.74	50.25	51.67	51	50.76	50.99	51.66	51.91
Agrobacterium nepotum	45.43	45.79	46.63	47.79	47.58	46.74	46.75	47.75	49.76	48.21	45.68	48.63	49.47	47.72	48.63	49.34	55.15	56.22	56.42	54.14	55.86	57.69	54.9	56.54	56.61	59.12	57.19	57.53	55.14	55.67	57.22	56.97	59.38	61.46	57.55	56.45	56.33	53.49	54.58	55.75	57.76	55.9	54.03	56.59	55.8	55.25	55.21	55.49	55.84
Agrobacterium fabacearum	44.73	45.25	46.1	47.31	46.51	46.03	45.29	46.61	49.64	47.04	45.01	47.88	48.48	47.08	47.05	49.6	54.26	55.79	56.55	53.54	56.78	56.46	53.38	57.35	56.87	59.62	56.74	57	54.8	56.09	56.73	57.58	59.96	60.24	57.98	56.12	56.97	53.52	54.57	55.61	57.26	55.8	53.9	55.49	54.78	54.49	55.13	55.75	56.2
Endobacterium yantingense	44	44.07	45.02	46.77	45.44	44.18	44.89	45.62	47.88	45.29	42.37	45.08	47.17	44.44	45.51	47.38	52.88	54.43	53.53	50.1	52.9	55.47	51.69	54.54	54.27	56.91	53.44	55.08	52.49	54.2	54.14	52.22	54.22	54.96	52.49	50.76	52.7	49.84	51.49	51.17	51.97	51.53	49.52	51.06	50.95	49.89	50.59	50.77	51.6
Endobacterium cerealis	41.97	42.8	42.64	44.77	43.4	42.62	42.93	43.33	45.52	43.41	42.05	43.58	44.84	43.45	43.85	47.48	51.3	53.18	52.27	48.9	51.39	53.76	50.35	53.14	52.67	55.49	52.36	53.25	51.84	53.48	52.54	52.13	53.67	53.01	51.84	50.46	52.23	49.91	50.66	50.9	51.61	51.21	49.53	51.02	50.39	50.35	50.03	50.31	51.21
Allorhizobium pseudoryzae	46.47	47.1	47.79	50.57	49.89	49.63	49.01	47.38	48.81	48.41	45.03	46.64	48.36	47.77	48.37	48.81	54.8	55.46	56.98	53.07	53.33	56.79	53.49	54.47	55.07	57.46	56.54	56.84	53.08	56.06	57.7	54.5	55.42	55.22	53.53	53.25	52.2	52.25	52.54	53.32	54.47	53.76	51.74	54.56	54.33	54.15	54.61	55.04	54.46
Rhizobium rhizoryzae	46.41	47.59	47.25	49.62	49.13	48.97	48.99	47.5	48.42	48.1	44.23	46.08	47.83	47.34	48.76	49.02	55.37	54.13	56.51	51.55	53.86	57.28	53.21	54.91	54.28	56.99	57.87	57.28	52.65	56.1	56.3	53.52	55.54	54.65	53.31	53.43	52.55	51.69	51.2	52.98	55.2	53.49	51.14	53.11	54	53.98	53.99	54.81	53.87
Rhizobium helianthi	48.28	49	49.13	50.03	50.91	50.23	51.59	47.87	48.21	49.23	43.29	46.06	48.97	47.84	49.81	48.27	58.55	55.33	56.59	51.56	55.07	59.03	55.18	55.71	54.02	55.8	57.54	57.47	51.74	56.94	56.88	52.64	55.54	54.77	53.57	52.54	51.87	49.85	51.03	52.76	56.33	52.86	50.07	53.2	54.09	54.62	54.87	55.26	53.95
Pseudorhizobium tarimense	45.63	47.06	47.47	48.66	47.58	46.35	47.64	44.02	45.69	45.56	43.45	44.61	46.1	44.57	45.71	47.07	53.95	53.56	54.86	50.7	53.11	55.05	51.17	52.37	52.58	52.48	50.79	52.21	50.08	54.8	53.52	50.84	52.44	51.95	51.39	51.12	50.73	49.28	50.09	51.28	52.11	52.23	50	52.01	51.94	52.88	52.63	51.72	51.33
Pseudorhizobium pelagicum	46.35	49.05	49.83	50.85	49.79	48.4	49.22	45.26	47.8	47.16	45.26	46.45	46.64	46.4	47.15	48.62	54.97	55.16	55.68	50.72	53.39	56.59	51.89	54.01	53.47	53.39	52.03	52.72	52.14	55.38	54.88	52.37	53.63	53.4	53.12	52.07	51.57	50.81	51.46	52.3	53.5	52.89	51.28	53.31	52.74	52.64	53.8	52.49	52.79
Pseudorhizobium marinum	46.9	49.82	49.93	51.76	50.04	49.04	49.66	46.07	48.92	47.65	45.39	47.71	47.84	47.58	47.97	48.88	55.61	56.2	56.37	51.47	55.24	57.76	52.83	55.12	54.34	54.22	53.17	54.16	52.44	56.49	56.55	53.06	54.41	54.26	54.19	53.18	52.52	51.55	52.27	53.5	54.4	54.34	52.51	54.31	53.64	53.4	55.01	53.41	53.26
Pseudorhizobium endolithicum	48.82	51.67	51.17	52.23	52.04	50.66	52.74	47.19	47.97	48.69	44.79	46.8	48.76	48.26	49.1	49.92	59.03	57.91	57.56	53.22	57.04	61.44	55.75	56.59	57.69	55.34	53.7	55.07	53.36	57.79	56.91	54.13	55.2	54.61	54.4	53.89	54.13	53.15	54.67	54.99	57.44	56.26	53.39	56.16	56.63	56.5	56.93	56.03	55.32
Pseudorhizobium banfieldii	47.06	51.9	51.54	51.9	51.03	50.39	51.8	46.38	46.31	47.45	44.59	46.75	47.29	47.49	48.17	48.3	56.62	54.86	56.73	51.8	53.93	57.28	55.37	54.63	54.35	52.44	51.89	52.45	51.19	55.37	54.72	51.31	52.23	51.66	52.33	52.89	51.29	51.89	51.84	53.34	54.95	54.23	51.48	54.13	54.89	55.27	55.2	54.69	53.73
Pseudorhizobium halotolerans	46.62	51.32	50.73	51.51	50.78	50.88	51.45	46.59	47.19	48.73	45.27	47.47	47.79	47.79	48.67	48.75	56.87	55.31	57.04	52.94	54.3	58.03	56.03	55.45	55.02	52.86	52.4	52.7	51.47	55.57	55.21	51.75	53.23	51.82	53.14	53.59	52.21	52.78	52.15	54.03	55.27	55.14	52.52	54.97	55.2	55.25	55.19	55.03	53.73
Pseudorhizobium flavum	47.05	52.06	50.82	51.59	50.57	50.2	52.04	46.21	46.37	47.87	45.46	46.9	47.7	47.19	47.95	48.66	56.89	55.77	56.57	54.81	53.83	57.87	56.37	55.72	55.91	54.2	52.17	53.01	52.29	56.07	55.95	53.26	54.2	52.83	53.41	53.18	51.72	52.06	52.83	53.39	55.67	55.35	51.46	54.34	55.08	55.25	55.23	54.93	53.54
Rhizobium smilacinae	43.14	44.17	44.68	47.26	45.93	44.57	44.79	46.35	47.96	45.02	42.93	44.88	46.82	45.52	46.05	48.43	53.09	56.47	55.97	51.87	53.94	55.18	51.58	54.98	54.72	56.58	53.58	55.71	54.54	55.76	53.56	53.58	55.56	57.18	53.74	52.74	53.32	51.32	52.57	52.02	52.75	52.72	50.5	52.45	52.2	50.75	51.56	52.16	52.95
Rhizobium wenxiniae	42.32	43.94	44.38	46.89	45.39	43.8	44.37	45.37	47.89	44.58	42.87	45.01	46.18	44.61	45.49	48.73	53.56	56.56	56.18	51.63	53.13	55.7	51.37	55.95	54.35	55.37	53.17	54.55	54.08	55.54	53.52	53.73	55.4	55.14	54.54	53.9	55.25	52.43	53	52.98	53.05	53.76	51.53	53.3	53.08	51.16	52.24	53.05	53.23
Rhizobium cellulosilyticum	43.04	44.53	44.69	47.41	45.97	44.7	45	46.15	47.74	45.3	44	46.11	46.75	45.63	45.82	49.37	54.32	56.17	56.26	52.01	53.9	56.5	52.06	55.83	55.58	56.88	53.58	55.49	55.2	56.47	54.1	55.23	56.14	56.17	54.47	54.04	55.28	52.84	53.66	53.13	53.71	54.24	51.98	53.29	52.64	51.65	53.03	53.28	53.03
Rhizobium deserti	46.7	46.38	47.4	49.23	48.41	47.25	47.82	45.3	47.58	46.34	42.91	45.13	46.78	45.42	46.64	49.23	55.57	56.03	55.28	50.39	54.01	57.01	52.66	54.63	53.04	57.19	54.88	56.41	53.87	59.16	55.46	52.24	55.57	55.07	52.78	51.42	51.97	49.79	51.73	52.05	53.2	52.25	50.89	51.9	51.68	51.55	51.65	52.29	52.85
Neorhizobium lilium	46.58	44.94	44.99	48.55	47.67	46.36	47.12	44.91	46.83	45.89	42.84	45.01	46.64	45.1	45.8	50.11	55.12	55.54	56.45	52.88	56.79	56.46	53.43	56.18	55.35	58.45	55.87	57.34	54.98	56.9	56.18	54.83	58.16	58.84	54.24	51.9	52.54	50.9	52.58	52.67	53.91	52.89	51.45	53.15	52.21	51.55	52.3	53.4	54.06
Neorhizobium petrolearium	42.82	44.81	45.6	47.02	45.64	44.13	44.62	44.67	46.97	45.2	47.09	48.14	45.43	45.47	45.97	48.22	51.66	55.36	55.27	54.42	51.74	54	51.03	53.19	55.33	50.47	50.18	50.68	51.76	52.26	52.37	54.61	54.6	54.08	53.58	55.18	54.48	54.31	54.84	54.49	55.74	54.51	52.85	54.16	53.93	52.94	54.16	54.04	54.22
Neorhizobium huautlense	44.39	45.85	45.6	48.6	47.05	45.88	47.07	45.15	46.83	45.52	44.43	46.8	46.56	45.64	45.73	50.75	54.51	55.84	56.34	52.97	53.82	57.16	52.97	55.53	55.29	53.76	52.65	53.59	53.23	55.67	55.86	57.18	57.55	55.71	55.63	58.11	55.42	56.06	55.87	58.33	60.31	57.05	54.88	57.95	57.9	57.22	58.07	58.34	59.14
Neorhizobium alkalisoli	45.59	46.74	46.37	48.76	48.26	46.64	47.56	44.8	46.95	45.99	44.87	46.71	47.03	46.08	45.95	52.67	55.03	56.49	56.19	53.39	54.55	57.92	53.89	56.73	55.67	55.6	54.06	55.01	53.92	55.95	56.24	57.48	59.38	57.97	56.18	56.64	56.14	55.63	55.89	56.99	59.82	56.43	54.62	56.6	56.53	55.6	56.36	57.4	58.88
Rhizobium populisoli	42.7	42.92	44.08	46.38	44.34	43.34	44.16	42.95	45.95	43.97	42.79	45.34	43.63	44.26	44.02	49.91	51.71	52.59	53.19	49.73	51.35	54.45	50.73	53.87	53.48	52.87	51.43	53.14	52.83	55.13	52.74	52.13	55.23	55.2	53.14	52.58	53.43	51.49	52.1	52.2	52.32	52.19	51.15	52.22	50.9	50.45	50.5	51.61	52.46
Rhizobium terrae	42.56	43.39	44.07	46.27	45.83	43.75	44.03	43.28	46.04	43.95	44.78	46.15	44.17	43.83	44.33	48.26	51.16	53.23	52.65	50.26	50.84	54.31	50.69	53.28	53.42	51.6	50.61	51.68	51.45	53.47	52.11	52.83	54.33	53.85	52.82	53.69	53.04	52.73	52.41	52.95	54.07	52.33	51.13	52.46	51.72	50.92	51.74	52.65	52.81
Neorhizobium vignae	44.28	44.77	45.72	48.01	46.56	45.23	46.15	45.28	47.61	45.76	44.75	47.02	46.55	46.08	46.57	50.76	52.92	54.44	55	51.2	53.34	55.44	50.99	54.93	53.85	54.62	52.35	53.42	52.42	55.3	54.58	54.77	57.28	55.94	54.7	54.37	54.47	52.51	52.93	53.8	54.1	53.97	52.82	53.57	52.69	52.58	52.99	54.11	54.11
Neorhizobium galegae	44.24	44.43	45.03	48.04	46.77	45.19	45.84	45.7	47.94	45.77	45.53	47.58	47.08	45.91	46.37	50.64	52.75	54.61	54.85	50.2	52.27	56.13	51.36	54.62	53.84	54.73	52.32	52.91	53.13	54.03	54.14	55.16	58	56.29	54.48	54.66	54.46	53.23	54.12	53.94	55.48	54.26	52.4	54.3	53.4	53.13	53.29	54.13	55.18
[truncated: 108 more columns]

## Sheet: cpAAI
	Pararhizobium mangrovi	Neopararhizobium haloflavum	Georhizobium profundi	Hoeflea marina	Hoeflea olei	Hoeflea phototrophica	Hoeflea halophila	Martelella alba	Martelella endophytica	Martelella limonii	Martelella soudanensis	Martelella mediterranea	Martelella mangrovi	Martelella radicis	Martelella lutilitoris	Onobrychidicola muellerharveyae	Mycoplana dimorpha	Mycoplana azooxidifex	Rhizobium rhizolycopersici	Mycoplana subbaraonis	Shinella sumterensis	Shinella fusca	Shinella zoogloeoides	Shinella kummerowiae	Shinella granuli	Ferranicluibacter rubi	Xaviernesmea rhizosphaerae	Xaviernesmea oryzae	Pararhizobium capsulatum	Pararhizobium arenae	Pararhizobium antarcticum	Pararhizobium giardinii	Pararhizobium herbae	Pararhizobium polonicum	Ensifer morelensis	Ensifer sesbaniae	Ensifer adhaerens	Sinorhizobium psoraleae	Sinorhizobium mexicanus	Sinorhizobium aridi	Sinorhizobium saheli	Sinorhizobium medicae	Sinorhizobium meliloti	Sinorhizobium arboris	Sinorhizobium kostiense	Sinorhizobium sojae	Sinorhizobium alkalisoli	Sinorhizobium glycinis	Sinorhizobium americanus
Pararhizobium mangrovi	100	70.1834	69.6212	69.0771	69.1558	68.9263	68.5149	66.8792	66.9988	66.9808	66.6055	66.9333	66.594	66.9841	66.9169	74.8543	69.6917	69.5737	69.6868	69.6245	69.8146	69.9015	69.7212	69.6016	69.7802	68.5224	68.8312	68.6657	69.3836	69.4917	69.3819	69.4852	69.3983	69.5344	69.6835	69.7786	69.6278	69.8179	69.8441	69.713	69.9457	69.6655	69.8556	69.8654	69.6655	69.8179	69.7573	69.7294	69.7851
Neopararhizobium haloflavum	70.1834	100	81.0417	72.2551	72.5091	72.6091	72.4042	68.333	68.828	68.669	68.2904	68.8673	68.3985	68.7739	68.8312	69.5247	72.7386	72.7009	72.7648	72.8009	72.7779	72.8451	72.9107	72.6173	73.0303	71.3685	71.4897	71.3717	72.3452	72.6878	72.4436	72.7501	72.5583	72.6927	72.9058	72.9713	72.7533	73.0566	73.0861	72.8468	73.1123	72.7648	72.9418	72.9763	72.8205	72.9435	72.8828	73.032	72.9451
Georhizobium profundi	69.6212	81.0417	100	71.9617	72.2895	72.4157	71.8503	68.1592	68.5837	68.3903	67.974	68.5542	68.097	68.5215	68.4625	69.4091	72.578	72.5845	72.5731	72.5485	72.6206	72.8107	72.8107	72.6993	72.9304	71.2689	71.4225	71.3045	72.2977	72.5583	72.4321	72.637	72.4927	72.6485	72.7632	72.8484	72.6517	72.8386	72.9648	72.6337	72.8402	72.6337	72.873	72.7304	72.5813	72.7107	72.6468	72.7763	72.8337
Hoeflea marina	69.0771	72.2551	71.9617	100	79.9453	79.2192	78.8947	68.3936	68.6444	68.4543	68.2002	68.6936	68.1232	68.3821	68.4018	69.7996	72.8173	72.773	72.8173	72.7828	73.0828	73.073	73.0828	73.0041	73.2483	71.5064	71.6864	71.6257	72.4993	72.7107	72.8582	72.8615	72.7566	72.8976	73.0828	73.0156	72.8714	72.9271	72.8976	72.7468	72.9287	72.791	72.9156	72.9189	72.596	72.7337	72.7288	72.9549	72.8943
Hoeflea olei	69.1558	72.5091	72.2895	79.9453	100	84.6082	85.5703	68.7903	69.0853	68.7706	68.5346	69.0623	68.61	68.9771	68.9247	70.1674	73.0385	72.9238	72.9467	72.9582	73.3712	73.4089	73.3958	73.1844	73.5319	71.5728	71.9453	71.7585	72.6583	72.8992	72.7402	73.0058	72.796	72.9812	73.1205	73.1926	72.9861	73.127	73.127	72.9205	73.2844	73.0221	73.15	73.1205	72.814	72.9681	72.8533	73.0861	73.0746
Hoeflea phototrophica	68.9263	72.6091	72.4157	79.2192	84.6082	100	85.926	68.4657	68.6444	68.4936	68.2248	68.7476	68.4018	68.6788	68.6346	69.7977	72.714	72.5534	72.5239	72.5009	72.9336	72.8697	72.8845	72.8042	72.9992	71.0945	71.3422	71.2569	72.3403	72.6485	72.4387	72.5534	72.5485	72.6419	72.7747	72.7615	72.5796	72.8009	72.7648	72.5042	72.8238	72.5304	72.6943	72.6665	72.4223	72.5894	72.4174	72.6501	72.6878
Hoeflea halophila	68.5149	72.4042	71.8503	78.8947	85.5703	85.926	100	68.3002	68.4969	68.2363	68.0265	68.5559	68.0134	68.3182	68.3264	69.4319	72.3108	72.2043	72.2846	72.2584	72.5354	72.5665	72.5649	72.4141	72.6321	70.7557	71.0685	70.9357	71.8519	72.2043	72.0404	72.2748	72.1158	72.2616	72.4944	72.4878	72.2928	72.4305	72.4469	72.1945	72.4731	72.2207	72.3649	72.3387	72.0404	72.2289	72.1404	72.36	72.401
Martelella alba	66.8792	68.333	68.1592	68.3936	68.7903	68.4657	68.3002	100	80.3108	79.4306	79.2651	79.6322	79.7305	80.2157	80.1206	69.6457	71.4569	71.4012	71.5094	71.3995	71.7093	72.0879	71.7044	71.6651	71.7503	70.0125	70.4637	70.3244	71.1373	71.2438	70.9734	71.2979	71.2012	71.3881	71.5913	71.7339	71.4962	71.5487	71.5716	71.352	71.5667	71.2274	71.47	71.429	71.2029	71.3569	71.2258	71.4831	71.3717
Martelella endophytica	66.9988	68.828	68.5837	68.6444	69.0853	68.6444	68.4969	80.3108	100	85.1966	85.2589	86.0817	85.5129	85.8243	85.8866	69.6044	71.8535	71.824	71.6831	71.7683	71.9027	72.101	72.1223	71.8322	72.1518	70.1694	70.721	70.6407	71.3078	71.488	71.2832	71.5257	71.3831	71.5618	71.7601	71.8175	71.6601	71.7831	71.7962	71.4798	71.7503	71.4356	71.6487	71.6569	71.3733	71.5257	71.4126	71.7208	71.6765
Martelella limonii	66.9808	68.669	68.3903	68.4543	68.7706	68.4936	68.2363	79.4306	85.1966	100	90.7856	91.2461	85.1818	85.785	85.8292	71.4915	71.3225	71.2946	71.3291	71.2635	71.5831	71.688	71.5618	71.5257	71.6831	70.0349	70.2703	70.2604	71.034	71.1832	70.9357	71.1176	71.0914	71.2651	71.4192	71.4749	71.2209	71.2864	71.3291	71.2602	71.4077	71.1471	71.3373	71.3192	71.057	71.1701	71.0177	71.3241	71.2537
Martelella soudanensis	66.6055	68.2904	67.974	68.2002	68.5346	68.2248	68.0265	79.2651	85.2589	90.7856	100	93.7292	85.4015	85.9374	85.8915	71.1841	71.1144	71.0095	71.0668	70.9603	71.1324	71.334	71.2127	71.2078	71.352	69.7026	69.913	69.8376	70.6899	70.7718	70.6013	70.8259	70.7046	70.8833	70.9996	71.0914	70.8324	70.9603	71.0734	70.8767	70.998	70.7931	70.9865	70.9521	70.6636	70.8505	70.7177	70.9898	70.9554
Martelella mediterranea	66.9333	68.8673	68.5542	68.6936	69.0623	68.7476	68.5559	79.6322	86.0817	91.2461	93.7292	100	86.1259	86.6291	86.7192	69.3541	71.6782	71.5946	71.5143	71.5684	71.5749	71.8453	71.8945	71.6651	71.9863	70.0847	70.5227	70.444	71.116	71.3389	71.1668	71.429	71.2635	71.5044	71.5618	71.6929	71.4045	71.5782	71.6306	71.4028	71.5602	71.3569	71.5782	71.5274	71.2438	71.4356	71.3209	71.5012	71.4848
Martelella mangrovi	66.594	68.3985	68.097	68.1232	68.61	68.4018	68.0134	79.7305	85.5129	85.1818	85.4015	86.1259	100	92.0722	92.0476	70.5431	71.3094	71.1602	71.2422	71.2684	71.2373	71.5274	71.3831	71.2192	71.3815	68.5224	70.0867	69.9785	70.6866	70.9242	70.7161	70.9914	70.7849	70.9095	71.1488	71.3012	71.0668	71.193	71.2488	71.0603	71.2111	70.9554	71.1258	71.1062	70.916	71.0816	70.957	71.2373	71.1307
Martelella radicis	66.9841	68.7739	68.5215	68.3821	68.9771	68.6788	68.3182	80.2157	85.8243	85.785	85.9374	86.6291	92.0722	100	96.7286	71.6545	71.6437	71.5454	71.6634	71.6306	71.7503	72.0092	71.7945	71.6814	71.847	70.0696	70.4948	70.285	71.0668	71.2602	71.0422	71.3078	71.1504	71.2537	71.4569	71.5585	71.37	71.5028	71.5126	71.4126	71.5847	71.3274	71.4225	71.429	71.1717	71.4061	71.3438	71.5372	71.4667
Martelella lutilitoris	66.9169	68.8312	68.4625	68.4018	68.9247	68.6346	68.3264	80.1206	85.8866	85.8292	85.8915	86.7192	92.0476	96.7286	100	71.722	71.5913	71.4372	71.5225	71.5602	71.6175	71.9371	71.7142	71.5634	71.7241	69.9555	70.4407	70.2998	70.975	71.2914	71.0193	71.3274	71.1914	71.2586	71.4585	71.6159	71.3848	71.529	71.5585	71.4208	71.5716	71.3176	71.4208	71.429	71.234	71.411	71.3176	71.5602	71.4717
Onobrychidicola muellerharveyae	69.4322	69.5247	69.4091	69.7996	70.1674	69.7977	69.4319	69.6457	69.6044	71.4915	71.1841	69.3541	70.5431	71.6545	71.722		74.7967	74.6564	73.8252	74.628	74.2744	74.4395	75.373	74.4288	75.4412	76.2164	73.1133	75.6391	75.0579	74.9768	74.9142	75.1379	74.2976	75.2611	75.1246	75.263	75.2005	75.0318	75.0981	77.5864	77.6164	77.3746	77.7513	77.5714	77.1178	74.7019	74.5256	75.0924	77.7869
Mycoplana dimorpha	69.6917	72.7386	72.578	72.8173	73.0385	72.714	72.3108	71.4569	71.8535	71.3225	71.1144	71.6782	71.3094	71.6437	71.5913	74.7967	100	89.7284	89.8677	89.8874	84.2214	84.4935	84.6279	84.3853	84.736	78.482	78.0473	77.9522	80.7058	80.9418	80.4828	81.1483	80.8549	81.0122	81.3679	81.5252	81.3351	81.4253	81.4253	81.0417	81.322	80.8025	81.1712	81.0844	80.8418	80.9975	80.8041	81.3728	81.2483
Mycoplana azooxidifex	69.5737	72.7009	72.5845	72.773	72.9238	72.5534	72.2043	71.4012	71.824	71.2946	71.0095	71.5946	71.1602	71.5454	71.4372	74.6564	89.7284	100	91.551	91.5674	84.1591	84.5295	84.5984	84.6033	84.7787	78.5368	77.9572	77.8178	80.7861	80.9565	80.7025	81.1057	80.9352	81.1696	81.3073	81.363	81.222	81.2007	81.2319	80.7943	80.9942	80.6844	81.0024	80.8434	80.591	80.8008	80.5845	80.9909	80.9368
Rhizobium rhizolycopersici	69.6868	72.7648	72.5731	72.8173	72.9467	72.5239	72.2846	71.5094	71.6831	71.3291	71.0668	71.5143	71.2422	71.6634	71.5225	73.8252	89.8677	91.551	100	97.2432	84.4214	84.8131	84.7803	84.736	84.9065	78.7847	78.085	77.949	80.9532	80.9893	80.6238	81.1696	81.0549	81.0909	81.4023	81.3728	81.3073	81.2712	81.2794	80.9959	81.0893	80.7271	81.0336	80.9221	80.591	80.8483	80.6123	81.0876	81.0565
Mycoplana subbaraonis	69.6245	72.8009	72.5485	72.7828	72.9582	72.5009	72.2584	71.3995	71.7683	71.2635	70.9603	71.5684	71.2684	71.6306	71.5602	74.628	89.8874	91.5674	97.2432	100	84.5099	84.6656	84.9737	84.6393	85.1737	78.5418	78.1063	77.9883	80.8516	80.9959	80.5304	81.163	80.968	81.0926	81.3843	81.404	81.3122	81.3417	81.3417	80.9975	81.1794	80.7877	81.1286	81.0417	80.6926	80.9188	80.7418	81.2188	81.1319
Shinella sumterensis	69.8146	72.7779	72.6206	73.0828	73.3712	72.9336	72.5354	71.7093	71.9027	71.5831	71.1324	71.5749	71.2373	71.7503	71.6175	74.2744	84.2214	84.1591	84.4214	84.5099	100	91.7214	92.4836	92.1394	92.0853	78.8061	78.2325	78.0621	81.1745	81.3368	80.8631	81.4253	81.4138	81.4925	81.499	81.5302	81.4466	81.3368	81.2925	81.0499	81.0909	80.614	80.9811	80.8582	80.5648	80.8238	80.6926	81.0188	81.0614
Shinella fusca	69.9015	72.8451	72.8107	73.073	73.4089	72.8697	72.5665	72.0879	72.101	71.688	71.334	71.8453	71.5274	72.0092	71.9371	74.4395	84.4935	84.5295	84.8131	84.6656	91.7214	100	93.0294	91.8591	92.123	78.7534	78.3685	78.1948	81.2253	81.3417	80.8565	81.5023	81.404	81.4957	81.5334	81.6941	81.5171	81.4515	81.4646	81.1893	81.3138	80.7369	81.0893	80.9762	80.673	80.9598	80.7779	81.2024	81.2942
Shinella zoogloeoides	69.7212	72.9107	72.8107	73.0828	73.3958	72.8845	72.5649	71.7044	72.1223	71.5618	71.2127	71.8945	71.3831	71.7945	71.7142	75.373	84.6279	84.5984	84.7803	84.9737	92.4836	93.0294	100	92.3672	93.1523	78.7378	78.4308	78.285	81.3318	81.5138	81.0647	81.5744	81.5056	81.7039	81.7613	81.9121	81.7826	81.6318	81.6449	81.0909	81.4384	80.8942	81.2745	81.1712	80.8549	81.1434	80.927	81.381	81.3958
Shinella kummerowiae	69.6016	72.6173	72.6993	73.0041	73.1844	72.8042	72.4141	71.6651	71.8322	71.5257	71.2078	71.6651	71.2192	71.6814	71.5634	74.4288	84.3853	84.6033	84.736	84.6393	92.1394	91.8591	92.3672	100	93.2146	78.877	78.1309	78.0293	81.3876	81.3843	81.2974	81.6449	81.6678	81.8252	81.6449	81.6678	81.5531	81.4744	81.4515	81.0909	81.2007	80.7434	81.1303	81.0286	80.6336	80.9237	80.7172	81.1417	81.2237
Shinella granuli	69.7802	73.0303	72.9304	73.2483	73.5319	72.9992	72.6321	71.7503	72.1518	71.6831	71.352	71.9863	71.3815	71.847	71.7241	75.4412	84.736	84.7787	84.9065	85.1737	92.0853	92.123	93.1523	93.2146	100	78.9354	78.5718	78.3472	81.4597	81.6531	81.2843	81.7793	81.6072	81.9088	81.8285	81.9907	81.8744	81.8416	81.8514	81.3564	81.6744	81.0614	81.4154	81.3318	81.1007	81.3187	81.1155	81.5466	81.5843
Ferranicluibacter rubi	68.5224	71.3685	71.2689	71.5064	71.5728	71.0945	70.7557	70.0125	70.1694	70.0349	69.7026	70.0847	68.5224	70.0696	69.9555	76.2164	78.482	78.5368	78.7847	78.5418	78.8061	78.7534	78.7378	78.877	78.9354		80.3039	80.3192	82.9765	82.865	82.478	83.0792	83.2092	83.2868	80.9201	80.8022	80.6411	80.6726	80.7142	80.1767	80.3842	80.1048	80.3263	80.1965	79.8502	80.0266	79.9136	80.4052	80.344
Xaviernesmea rhizosphaerae	68.8312	71.4897	71.4225	71.6864	71.9453	71.3422	71.0685	70.4637	70.721	70.2703	69.913	70.5227	70.0867	70.4948	70.4407	73.1133	78.0473	77.9572	78.085	78.1063	78.2325	78.3685	78.4308	78.1309	78.5718	80.3039	100	91.8493	80.6926	81.0549	80.1862	80.7844	80.6631	80.8352	79.5371	79.6552	79.5093	79.5076	79.5847	79.1635	79.4814	79.134	79.3732	79.3847	79.0405	79.129	79.0045	79.4732	79.4568
Xaviernesmea oryzae	68.6657	71.3717	71.3045	71.6257	71.7585	71.2569	70.9357	70.3244	70.6407	70.2604	69.8376	70.444	69.9785	70.285	70.2998	75.6391	77.9522	77.8178	77.949	77.9883	78.0621	78.1948	78.285	78.0293	78.3472	80.3192	91.8493	100	80.6205	80.9106	80.1436	80.7434	80.7172	80.832	79.5814	79.5585	79.3962	79.5503	79.5601	79.1012	79.4355	79.0241	79.2503	79.3044	78.9848	79.0684	79.0078	79.4699	79.4486
Pararhizobium capsulatum	69.3836	72.3452	72.2977	72.4993	72.6583	72.3403	71.8519	71.1373	71.3078	71.034	70.6899	71.116	70.6866	71.0668	70.975	75.0579	80.7058	80.7861	80.9532	80.8516	81.1745	81.2253	81.3318	81.3876	81.4597	82.9765	80.6926	80.6205	100	92.8097	86.0243	87.5272	87.8501	87.8124	83.9969	83.887	83.7461	83.7281	83.6904	83.1167	83.0561	82.7381	83.0348	82.9561	82.4267	82.6758	82.5185	83.1675	83.2183
Pararhizobium arenae	69.4917	72.6878	72.5583	72.7107	72.8992	72.6485	72.2043	71.2438	71.488	71.1832	70.7718	71.3389	70.9242	71.2602	71.2914	74.9768	80.9418	80.9565	80.9893	80.9959	81.3368	81.3417	81.5138	81.3843	81.6531	82.865	81.0549	80.9106	92.8097	100	86.003	87.5846	87.5486	87.6174	84.0854	84.0886	83.9559	83.8854	83.8297	83.2282	83.3806	82.9823	83.3167	83.2085	82.6791	82.884	82.6545	83.4675	83.4822
Pararhizobium antarcticum	69.3819	72.4436	72.4321	72.8582	72.7402	72.4387	72.0404	70.9734	71.2832	70.9357	70.6013	71.1668	70.7161	71.0422	71.0193	74.9142	80.4828	80.7025	80.6238	80.5304	80.8631	80.8565	81.0647	81.2974	81.2843	82.478	80.1862	80.1436	86.0243	86.003	100	87.6911	88.2533	88.3844	84.3247	84.028	83.9149	83.9903	83.91	83.0839	83.297	83.043	83.4232	83.2265	82.6906	82.8758	82.7168	83.3675	83.3658
Pararhizobium giardinii	69.4852	72.7501	72.637	72.8615	73.0058	72.5534	72.2748	71.2979	71.5257	71.1176	70.8259	71.429	70.9914	71.3078	71.3274	75.1379	81.1483	81.1057	81.1696	81.163	81.4253	81.5023	81.5744	81.6449	81.7793	83.0792	80.7844	80.7434	87.5272	87.5846	87.6911	100	92.5295	92.4016	85.1146	85.0638	84.8196	85.0179	84.9491	84.1657	84.3312	83.8313	84.2198	84.1296	83.6641	83.869	83.6772	84.4886	84.4951
Pararhizobium herbae	69.3983	72.5583	72.4927	72.7566	72.796	72.5485	72.1158	71.2012	71.3831	71.0914	70.7046	71.2635	70.7849	71.1504	71.1914	74.2976	80.8549	80.9352	81.0549	80.968	81.4138	81.404	81.5056	81.6678	81.6072	83.2092	80.6631	80.7172	87.8501	87.5486	88.2533	92.5295	100	95.7845	84.8032	84.5164	84.3853	84.5148	84.464	83.7658	83.71	83.3445	83.7313	83.6002	83.0528	83.256	83.1479	83.769	83.8461
Pararhizobium polonicum	69.5344	72.6927	72.6485	72.8976	72.9812	72.6419	72.2616	71.3881	71.5618	71.2651	70.8833	71.5044	70.9095	71.2537	71.2586	75.2611	81.0122	81.1696	81.0909	81.0926	81.4925	81.4957	81.7039	81.8252	81.9088	83.2868	80.8352	80.832	87.8124	87.6174	88.3844	92.4016	95.7845	100	84.9573	84.7655	84.6344	84.6901	84.7	83.7461	83.9116	83.4904	83.8887	83.751	83.1642	83.4265	83.279	84.0018	84.0788
Ensifer morelensis	69.6835	72.9058	72.7632	73.0828	73.1205	72.7747	72.4944	71.5913	71.7601	71.4192	70.9996	71.5618	71.1488	71.4569	71.4585	75.1246	81.3679	81.3073	81.4023	81.3843	81.499	81.5334	81.7613	81.6449	81.8285	80.9201	79.5371	79.5814	83.9969	84.0854	84.3247	85.1146	84.8032	84.9573	100	92.5868	92.7311	89.9431	89.9677	88.7024	88.7598	88.2189	88.7516	88.5139	87.8354	88.1566	87.9714	88.9056	88.8745
Ensifer sesbaniae	69.7786	72.9713	72.8484	73.0156	73.1926	72.7615	72.4878	71.7339	71.8175	71.4749	71.0914	71.6929	71.3012	71.5585	71.6159	75.263	81.5252	81.363	81.3728	81.404	81.5302	81.6941	81.9121	81.6678	81.9907	80.8022	79.6552	79.5585	83.887	84.0886	84.028	85.0638	84.5164	84.7655	92.5868	100	95.8714	90.23	90.2168	89.0663	89.1105	88.4238	89.0302	88.8729	88.1648	88.3959	88.191	89.2695	89.2121
Ensifer adhaerens	69.6278	72.7533	72.6517	72.8714	72.9861	72.5796	72.2928	71.4962	71.6601	71.2209	70.8324	71.4045	71.0668	71.37	71.3848	75.2005	81.3351	81.222	81.3073	81.3122	81.4466	81.5171	81.7826	81.5531	81.8744	80.6411	79.5093	79.3962	83.7461	83.9559	83.9149	84.8196	84.3853	84.6344	92.7311	95.8714	100	89.7432	89.712	88.6975	88.6041	88.0075	88.5893	88.3599	87.8239	88.0632	87.8337	88.8139	88.827
Sinorhizobium psoraleae	69.8179	73.0566	72.8386	72.9271	73.127	72.8009	72.4305	71.5487	71.7831	71.2864	70.9603	71.5782	71.193	71.5028	71.529	75.0318	81.4253	81.2007	81.2712	81.3417	81.3368	81.4515	81.6318	81.4744	81.8416	80.6726	79.5076	79.5503	83.7281	83.8854	83.9903	85.0179	84.5148	84.6901	89.9431	90.23	89.7432	100	95.7779	91.8001	91.8476	90.6086	91.3199	91.1773	90.4086	90.7003	90.4168	91.7854	91.6755
Sinorhizobium mexicanus	69.8441	73.0861	72.9648	72.8976	73.127	72.7648	72.4469	71.5716	71.7962	71.3291	71.0734	71.6306	71.2488	71.5126	71.5585	75.0981	81.4253	81.2319	81.2794	81.3417	81.2925	81.4646	81.6449	81.4515	81.8514	80.7142	79.5847	79.5601	83.6904	83.8297	83.91	84.9491	84.464	84.7	89.9677	90.2168	89.712	95.7779	100	91.7526	91.8001	90.5791	91.2953	91.0888	90.3791	90.6184	90.3922	91.7886	91.6985
Sinorhizobium aridi	69.713	72.8468	72.6337	72.7468	72.9205	72.5042	72.1945	71.352	71.4798	71.2602	70.8767	71.4028	71.0603	71.4126	71.4208	77.5864	81.0417	80.7943	80.9959	80.9975	81.0499	81.1893	81.0909	81.0909	81.3564	80.1767	79.1635	79.1012	83.1167	83.2282	83.0839	84.1657	83.7658	83.7461	88.7024	89.0663	88.6975	91.8001	91.7526	100	93.3309	91.6378	92.4754	92.318	91.1183	91.3396	91.0921	92.4016	92.2836
Sinorhizobium saheli	69.9457	73.1123	72.8402	72.9287	73.2844	72.8238	72.4731	71.5667	71.7503	71.4077	70.998	71.5602	71.2111	71.5847	71.5716	77.6164	81.322	80.9942	81.0893	81.1794	81.0909	81.3138	81.4384	81.2007	81.6744	80.3842	79.4814	79.4355	83.0561	83.3806	83.297	84.3312	83.71	83.9116	88.7598	89.1105	88.6041	91.8476	91.8001	93.3309	100	91.6378	92.4688	92.2836	91.115	91.3363	91.1085	92.4442	92.3246
Sinorhizobium medicae	69.6655	72.7648	72.6337	72.791	73.0221	72.5304	72.2207	71.2274	71.4356	71.1471	70.7931	71.3569	70.9554	71.3274	71.3176	77.3746	80.8025	80.6844	80.7271	80.7877	80.614	80.7369	80.8942	80.7434	81.0614	80.1048	79.134	79.0241	82.7381	82.9823	83.043	83.8313	83.3445	83.4904	88.2189	88.4238	88.0075	90.6086	90.5791	91.6378	91.6378	100	95.3551	94.8749	89.8431	90.1267	89.9284	91.0773	91.0691
Sinorhizobium meliloti	69.8556	72.9418	72.873	72.9156	73.15	72.6943	72.3649	71.47	71.6487	71.3373	70.9865	71.5782	71.1258	71.4225	71.4208	77.7513	81.1712	81.0024	81.0336	81.1286	80.9811	81.0893	81.2745	81.1303	81.4154	80.3263	79.3732	79.2503	83.0348	83.3167	83.4232	84.2198	83.7313	83.8887	88.7516	89.0302	88.5893	91.3199	91.2953	92.4754	92.4688	95.3551	100	96.6351	90.4414	90.7987	90.5364	91.8231	91.8296
Sinorhizobium arboris	69.8654	72.9763	72.7304	72.9189	73.1205	72.6665	72.3387	71.429	71.6569	71.3192	70.9521	71.5274	71.1062	71.429	71.429	77.5714	81.0844	80.8434	80.9221	81.0417	80.8582	80.9762	81.1712	81.0286	81.3318	80.1965	79.3847	79.3044	82.9561	83.2085	83.2265	84.1296	83.6002	83.751	88.5139	88.8729	88.3599	91.1773	91.0888	92.318	92.2836	94.8749	96.6351	100	90.3037	90.7069	90.4086	91.6526	91.5772
Sinorhizobium kostiense	69.6655	72.8205	72.5813	72.596	72.814	72.4223	72.0404	71.2029	71.3733	71.057	70.6636	71.2438	70.916	71.1717	71.234	77.1178	80.8418	80.591	80.591	80.6926	80.5648	80.673	80.8549	80.6336	81.1007	79.8502	79.0405	78.9848	82.4267	82.6791	82.6906	83.6641	83.0528	83.1642	87.8354	88.1648	87.8239	90.4086	90.3791	91.1183	91.115	89.8431	90.4414	90.3037	100	92.4819	92.182	91.3461	91.2461
Sinorhizobium sojae	69.8179	72.9435	72.7107	72.7337	72.9681	72.5894	72.2289	71.3569	71.5257	71.1701	70.8505	71.4356	71.0816	71.4061	71.411	74.7019	80.9975	80.8008	80.8483	80.9188	80.8238	80.9598	81.1434	80.9237	81.3187	80.0266	79.129	79.0684	82.6758	82.884	82.8758	83.869	83.256	83.4265	88.1566	88.3959	88.0632	90.7003	90.6184	91.3396	91.3363	90.1267	90.7987	90.7069	92.4819	100	95.5239	91.6378	91.5215
Sinorhizobium alkalisoli	69.7573	72.8828	72.6468	72.7288	72.8533	72.4174	72.1404	71.2258	71.4126	71.0177	70.7177	71.3209	70.957	71.3438	71.3176	74.5256	80.8041	80.5845	80.6123	80.7418	80.6926	80.7779	80.927	80.7172	81.1155	79.9136	79.0045	79.0078	82.5185	82.6545	82.7168	83.6772	83.1479	83.279	87.9714	88.191	87.8337	90.4168	90.3922	91.0921	91.1085	89.9284	90.5364	90.4086	92.182	95.5239	100	91.2822	91.2101
Sinorhizobium glycinis	69.7294	73.032	72.7763	72.9549	73.0861	72.6501	72.36	71.4831	71.7208	71.3241	70.9898	71.5012	71.2373	71.5372	71.5602	75.0924	81.3728	80.9909	81.0876	81.2188	81.0188	81.2024	81.381	81.1417	81.5466	80.4052	79.4732	79.4699	83.1675	83.4675	83.3675	84.4886	83.769	84.0018	88.9056	89.2695	88.8139	91.7854	91.7886	92.4016	92.4442	91.0773	91.8231	91.6526	91.3461	91.6378	91.2822	100	95.9533
Sinorhizobium americanus	69.7851	72.9451	72.8337	72.8943	73.0746	72.6878	72.401	71.3717	71.6765	71.2537	70.9554	71.4848	71.1307	71.4667	71.4717	77.7869	81.2483	80.9368	81.0565	81.1319	81.0614	81.2942	81.3958	81.2237	81.5843	80.344	79.4568	79.4486	83.2183	83.4822	83.3658	84.4951	83.8461	84.0788	88.8745	89.2121	88.827	91.6755	91.6985	92.2836	92.3246	91.0691	91.8296	91.5772	91.2461	91.5215	91.2101	95.9533	100
Sinorhizobium fredii	69.5803	72.7468	72.5845	72.7075	72.891	72.4682	72.2125	71.2029	71.4061	71.034	70.7374	71.2438	70.8734	71.2471	71.2848	77.5302	81.0844	80.7549	80.832	80.9467	80.8238	80.9942	81.1811	81.0663	81.3286	80.1816	79.2569	79.2602	82.9561	83.2446	83.22	84.3165	83.7018	83.8739	88.6844	89.0597	88.65	91.5444	91.551	92.0886	92.0509	90.8823	91.6067	91.374	91.0068	91.3248	91.0347	95.7091	95.4993
Gellertiella hungarica	68.4493	71.2897	71.0619	71.7208	71.8978	71.5634	71.3045	71.4979	71.8257	71.5143	71.0537	71.6241	71.0504	71.3782	71.3651	74.118	77.2442	77.1114	77.2819	77.2491	77.6326	77.6802	77.831	77.4802	77.885	75.2832	75.4495	75.2659	76.9836	77.2311	76.9066	77.377	77.1	77.3278	77.4753	77.6539	77.4917	77.5294	77.5589	77.2622	77.5228	76.9492	77.2098	77.2573	77.0049	77.1868	77.018	77.4786	77.3556
Rhizobium album	69.1935	72.1404	72.1568	72.378	72.6599	72.2076	71.9535	72.1436	72.3747	71.9863	71.7142	72.2321	71.8011	72.1551	72.1043	75.0621	78.9684	78.9996	79.1372	79.2684	79.6453	79.4896	79.7994	79.529	79.8994	77.0221	76.859	76.6033	79.1356	79.3028	78.9537	79.6093	79.4372	79.6896	79.8502	79.9125	79.701	79.7338	79.7912	79.2372	79.529	78.9766	79.2962	79.1356	78.9684	79.0618	78.9569	79.4437	79.4519
Rhizobium tubonense	68.846	71.3127	71.1816	71.4848	71.6175	71.2733	70.9046	71.7683	71.7962	71.547	71.2078	71.6077	71.2045	71.5405	71.5094	73.8288	77.7638	77.9277	77.9801	78.0227	78.4275	78.3685	78.5357	78.3276	78.4636	76.5987	75.8724	75.7511	78.3899	78.3505	78.244	78.7996	78.8357	78.8537	78.58	78.5914	78.498	78.5292	78.5439	78.1686	78.2243	77.8326	78.1473	78.0817	77.7326	77.7867	77.6949	78.1833	78.2358
Rhizobium tumorigenes	68.3674	71.0914	71.0537	71.4012	71.452	71.157	70.8882	71.3881	71.5929	71.2111	70.8521	71.4208	71.0029	71.3422	71.2897	73.9285	77.1196	77.313	77.313	77.2376	77.7424	77.7129	77.8506	77.749	77.8441	76.014	75.7511	75.615	77.6294	77.7933	77.849	78.1702	78.2456	78.439	77.9555	77.908	77.8195	77.7883	77.7998	77.313	77.513	77.1459	77.4245	77.3688	77.0737	77.1688	77.041	77.4556	77.5966
Rhizobium rhizogenes	68.9542	71.6946	71.5372	71.8568	72.0437	71.6929	71.3602	72.1305	72.2731	71.8945	71.529	72.124	71.5979	71.8863	71.9093	75.1057	78.3489	78.4521	78.4177	78.5308	78.9373	78.8209	79.1913	78.7832	79.0913	76.6152	76.2149	76.1067	78.5554	78.7586	78.6111	79.2192	79.0307	79.3028	79.0766	79.1946	79.0094	79.0143	78.9864	78.4866	78.7635	78.3013	78.5423	78.5062	78.2882	78.3358	78.1227	78.7521	78.7881
Rhizobium leucaenae	69.1574	71.7814	71.4126	71.6798	71.9847	71.6044	71.352	72.2846	72.2174	71.947	71.5602	72.0387	71.6257	71.9601	71.8634	74.0618	78.4456	78.4243	78.5652	78.5341	78.9832	78.9783	79.0766	78.816	79.0946	76.7458	76.1772	76.0297	78.6849	78.7553	78.4652	79.2765	79.1274	79.2044	78.9848	79.2241	79.0454	79.1569	79.1815	78.7947	78.9897	78.4013	78.7308	78.657	78.4177	78.4898	78.4177	78.9406	78.9504
Rhizobium jaguaris	68.8525	71.4012	71.1389	71.529	71.6208	71.2832	70.9554	71.7929	71.829	71.5487	71.175	71.6405	71.2553	71.5585	71.4782	73.692	77.9211	77.9916	78.1325	78.0981	78.5374	78.5472	78.6636	78.38	78.6308	76.1953	75.7543	75.6413	78.1571	78.1883	77.8998	78.7406	78.5865	78.675	78.4636	78.68	78.4964	78.5849	78.6324	78.2636	78.4603	77.8818	78.185	78.1424	77.831	77.9752	77.8867	78.3997	78.4816
Rhizobium lusitanum	69.0853	71.6749	71.5651	71.8142	71.9961	71.6274	71.3438	72.3256	72.2469	71.9502	71.6962	72.0896	71.6634	71.9863	71.8929	74.2992	78.2915	78.4112	78.4374	78.3653	78.9389	78.8488	79.0127	78.7832	79.0373	76.7623	76.069	75.915	78.5488	78.6439	78.4407	79.211	79.0946	79.2159	78.934	79.0225	78.8832	78.8783	78.8848	78.5177	78.6816	78.2046	78.4915	78.4538	78.1768	78.2374	78.044	78.6849	78.7078
Rhizobium miluonense	68.9329	71.6224	71.3455	71.688	71.8896	71.5061	71.1996	72.1797	72.1551	71.8371	71.5274	71.9617	71.5552	71.9093	71.8208	74.1448	78.1588	78.1883	78.28	78.2341	78.8127	78.7242	78.9242	78.6849	78.9111	76.5954	76.0133	75.8625	78.4308	78.5111	78.1801	79.0405	78.8881	79.0569	78.893	79.0323	78.8897	78.8258	78.8291	78.4292	78.6308	78.1407	78.4489	78.4341	78.026	78.1751	77.9785	78.6308	78.6308
Rhizobium freirei	68.9607	71.6978	71.4094	71.7175	71.9142	71.5389	71.2619	72.1945	72.1928	71.8322	71.5208	71.9437	71.5503	71.9388	71.8355	74.1094	78.2341	78.2096	78.3456	78.3177	78.9438	78.8127	79.0356	78.7668	78.9979	76.5377	76.0772	75.9396	78.4767	78.5767	78.3112	79.1045	78.993	79.1176	78.9192	79.0995	78.9438	78.8865	78.8979	78.4931	78.6603	78.1555	78.4669	78.4784	78.1309	78.2604	78.0653	78.6668	78.6783
Rhizobium hainanense	69.0246	71.7929	71.5028	71.8339	72.0469	71.7208	71.3209	72.396	72.3125	72.0387	71.8257	72.1797	71.7683	72.1059	72.024	74.1886	78.2702	78.303	78.4456	78.3817	78.9455	78.8602	79.0684	78.8553	79.0651	76.7041	76.1166	75.9625	78.5226	78.6832	78.3899	79.152	79.0454	79.1684	79.0176	79.152	78.993	78.9602	78.9668	78.5833	78.7586	78.2456	78.539	78.4784	78.2161	78.2669	78.0621	78.7783	78.8225
Rhizobium multihospitium	69.0509	71.7257	71.5159	71.8322	71.983	71.6241	71.2864	72.3583	72.3026	72.0092	71.7454	72.0928	71.77	72.0863	72.0174	74.2744	78.2292	78.2768	78.3849	78.3013	78.9225	78.857	79.0225	78.8586	79.0143	76.7177	76.0953	75.9576	78.5161	78.6603	78.3177	79.0831	78.9701	79.0831	78.9586	79.0651	78.9225	78.9504	78.934	78.5554	78.6816	78.1981	78.4849	78.4456	78.1833	78.244	78.0293	78.7553	78.8307
Rhizobium tropici	69.0574	71.8552	71.6044	71.8601	72.0174	71.7355	71.393	72.1715	72.3764	71.942	71.688	72.1748	71.7077	71.9961	71.9748	75.0412	78.3276	78.3817	78.38	78.4571	78.9274	78.7488	79.1077	78.7685	79.1208	76.6484	76.2182	76.01	78.5062	78.8029	78.4652	79.2372	79.0405	79.2356	79.129	79.2503	79.1077	79.1061	79.0946	78.6291	78.8225	78.3358	78.6636	78.5849	78.3423	78.4341	78.2079	78.916	78.9537
Rhizobium dioscoreae	69.1672	71.8076	71.5569	71.8257	72.0502	71.7044	71.3258	72.3879	72.3043	72.101	71.8339	72.1518	71.7519	72.1518	72.0355	74.18	78.3571	78.3899	78.4964	78.4226	79.0717	78.9012	79.1192	78.9143	79.0848	76.7424	76.1772	76.0658	78.5734	78.7783	78.3915	79.1635	79.0635	79.1717	79.0094	79.1635	79.011	79.0618	79.0373	78.6849	78.8111	78.3161	78.6209	78.5898	78.321	78.3833	78.1571	78.9012	78.9143
Rhizobium sullae	68.8706	71.6601	71.3028	71.7208	71.8453	71.5044	71.2783	72.1518	72.0437	71.7683	71.4848	71.9027	71.4684	71.8732	71.8519	74.0666	78.1948	78.1833	78.2948	78.1964	78.657	78.7914	78.7422	78.6996	78.7357	76.5723	75.9592	75.8625	78.398	78.5767	78.2046	79.052	79.0241	79.0651	78.6947	78.9094	78.7177	78.8766	78.9176	78.521	78.6423	78.1506	78.5423	78.5111	78.0948	78.2046	78.0735	78.6029	78.6734
Rhizobium mongolense	68.9197	71.6028	71.3487	71.8158	71.9535	71.6077	71.3979	72.1863	72.1109	71.7404	71.4405	71.906	71.5208	71.8765	71.8322	74.1004	78.2178	78.226	78.3341	78.2227	78.6865	78.7406	78.775	78.6586	78.7865	76.559	76.0379	75.933	78.4472	78.6275	78.185	79.0766	79.0897	79.0782	78.739	78.9619	78.7111	78.9078	78.9586	78.6537	78.7357	78.144	78.5324	78.4964	78.1112	78.2833	78.1817	78.6963	78.7652
Rhizobium gallicum	69.0869	71.7568	71.4389	71.888	72.0699	71.7355	71.5257	72.3059	72.219	71.8814	71.5503	72.0273	71.6372	71.983	71.9207	74.0493	78.2718	78.303	78.4128	78.2997	78.8291	78.893	78.9225	78.798	78.8865	76.6296	76.1412	76.0297	78.58	78.739	78.2882	79.1897	79.1946	79.2159	78.8307	79.0586	78.8062	79.0274	79.0782	78.7652	78.8422	78.2604	78.6734	78.6095	78.226	78.3964	78.2587	78.793	78.8471
Rhizobium metallidurans	68.7214	71.4569	71.3241	71.5897	71.7519	71.4241	71.2471	71.9945	71.9273	71.6864	71.4241	71.8503	71.4094	71.688	71.629	73.9317	77.9588	77.9867	78.162	78.203	78.6406	78.5242	78.7209	78.5079	78.8012	76.5458	75.8281	75.6609	78.3259	78.4898	78.221	78.8619	79.0127	79.0569	78.5816	78.6472	78.4259	78.3276	78.3735	78.0539	78.1079	77.6457	78.0326	77.9391	77.5884	77.7343	77.6031	78.0916	78.1964
Rhizobium tibeticum	68.8771	71.6274	71.5028	71.6618	71.8634	71.629	71.3209	72.0207	72.0109	71.6798	71.4618	71.9404	71.547	71.8093	71.7765	74.2939	78.2964	78.2555	78.4128	78.3161	78.734	78.8062	78.8586	78.6767	78.8815	76.6036	76.0674	75.8527	78.5111	78.5472	78.3325	79.1667	79.129	79.111	78.8832	79.1176	78.8176	78.8635	78.8422	78.5505	78.6095	78.0686	78.4898	78.3899	78.0129	78.1538	78.0473	78.5816	78.5636
Rhizobium favelukesii	68.8361	71.5864	71.4553	71.6126	71.865	71.6061	71.3291	71.9732	71.9568	71.6437	71.4045	71.883	71.511	71.7831	71.7634	74.1752	78.2522	78.2128	78.3587	78.2555	78.7095	78.7652	78.7848	78.6324	78.816	76.4558	76.0149	75.792	78.5029	78.5308	78.3046	79.1192	79.1126	79.0782	78.8127	79.0668	78.7553	78.7848	78.775	78.5308	78.5587	78.0539	78.4636	78.3554	77.9522	78.1374	78.0473	78.5701	78.5488
Rhizobium mesoamericanum	68.8558	71.5749	71.4798	71.6552	71.8683	71.5503	71.2864	71.9486	72.0764	71.6946	71.3979	71.8798	71.5651	71.8453	71.8962	74.1654	78.303	78.2325	78.3882	78.321	78.7291	78.7717	78.7685	78.5964	78.8389	76.605	75.9707	75.8478	78.4898	78.5406	78.1915	79.1159	78.9701	78.9733	78.7209	79.0143	78.6963	78.8242	78.8357	78.4816	78.5865	78.0178	78.4489	78.3325	78.0407	78.2063	78.1079	78.5751	78.5242
Rhizobium altiplani	68.9148	71.5765	71.493	71.7503	71.9486	71.6421	71.311	72.0584	72.1305	71.729	71.5028	71.942	71.5569	71.8748	71.8355	74.2961	78.3407	78.3095	78.4964	78.5275	78.952	78.8275	79.0684	78.7291	79.1143	76.5106	76.0723	75.8986	78.5292	78.5964	78.3538	79.2323	79.1635	79.1241	78.9176	79.17	78.8684	78.8865	78.9274	78.5767	78.6668	78.1112	78.5538	78.4177	78.0506	78.1866	78.1112	78.6554	78.657
Rhizobium grahamii	68.8968	71.729	71.5421	71.806	72.0568	71.7962	71.4897	72.024	72.2125	71.7781	71.4487	72.0601	71.6044	71.8667	71.8568	75.1682	78.3997	78.3964	78.4194	78.5947	78.8947	78.8176	79.1192	78.7422	79.1684	76.4923	76.0494	75.8592	78.4128	78.6193	78.3472	79.2946	79.0618	79.2077	78.9848	79.1913	78.8963	78.9471	78.9471	78.4898	78.6865	78.1784	78.598	78.5062	78.1342	78.2784	78.1063	78.675	78.7111
Rhizobium viscosum	69.0082	71.7306	71.6241	71.9715	72.0437	71.7257	71.5389	72.2715	72.2043	71.7568	71.5733	72.0207	71.6339	72.0027	71.888	74.1696	78.362	78.3817	78.557	78.4013	78.8881	78.9258	78.9619	78.8963	78.9766	76.7042	76.0166	75.9068	78.5111	78.657	78.2997	79.1274	79.0766	79.1028	78.8193	79.1503	78.8766	78.8668	78.9045	78.5947	78.6078	78.1506	78.5079	78.5111	78.0375	78.2292	78.0784	78.539	78.5996
Rhizobium sophoriradicis	69.3918	71.8978	71.7536	71.9814	72.2469	71.8158	71.6437	72.4337	72.4583	72.0092	71.7634	72.2108	71.8535	72.1994	72.16	74.4004	78.6209	78.5636	78.6209	78.5046	79.1684	79.1651	79.1684	79.0586	79.1733	77.0257	76.3559	76.1674	78.7177	78.9258	78.7308	79.4634	79.347	79.3749	79.1208	79.4339	79.2093	79.2733	79.2028	78.9078	78.9963	78.4767	78.8357	78.7799	78.4095	78.6701	78.4652	79.0405	79.0405
Rhizobium phaseoli	69.5016	71.9404	71.8257	72.0519	72.2485	71.806	71.6421	72.5091	72.4485	72.0797	71.8339	72.224	71.8732	72.2993	72.201	74.4909	78.698	78.6472	78.8012	78.6505	79.2093	79.2126	79.1897	79.1438	79.1979	77.0153	76.3788	76.2067	78.7685	78.9864	78.7586	79.5175	79.4618	79.4454	79.1602	79.4929	79.2307	79.3437	79.3241	79.0045	79.0717	78.5783	78.9192	78.8504	78.5456	78.734	78.5488	79.093	79.0815
Rhizobium binae	69.459	71.9715	71.7781	72.0945	72.2846	71.8453	71.6421	72.4911	72.4485	72.0453	71.7667	72.2321	71.8962	72.3075	72.1994	74.3425	78.6685	78.5914	78.7472	78.6062	79.1471	79.1733	79.152	79.0635	79.1782	76.9394	76.4132	76.2264	78.6914	78.9356	78.7144	79.4699	79.3864	79.3946	79.07	79.3716	79.1258	79.2733	79.2602	78.9487	79.0143	78.5128	78.8635	78.7865	78.4947	78.6832	78.5095	79.0536	79.052
Rhizobium etli	69.3787	71.9715	71.7388	71.9945	72.2256	71.7683	71.5897	72.4419	72.4501	71.9896	71.6896	72.1748	71.8617	72.1535	72.1273	74.2371	78.5669	78.5161	78.6373	78.5226	79.0422	79.1323	79.1176	78.9914	79.1831	76.8646	76.3804	76.1723	78.6619	78.8488	78.6259	79.4732	79.3421	79.3634	79.0569	79.3749	79.1077	79.27	79.2864	78.9635	79.0405	78.5275	78.9176	78.8225	78.5423	78.716	78.5505	79.0766	79.0897
Rhizobium esperanzae	69.3623	72.0158	71.7831	72.0043	72.2108	71.7683	71.5929	72.4895	72.4403	72.0125	71.7929	72.2059	71.8994	72.2338	72.1535	74.2979	78.6308	78.6078	78.7799	78.6062	79.1454	79.1389	79.1536	79.0192	79.2061	76.9226	76.3542	76.1756	78.7127	78.9045	78.6734	79.488	79.3519	79.3831	79.0913	79.4175	79.1389	79.2716	79.2962	78.9225	79.0159	78.5259	78.9094	78.798	78.4718	78.6505	78.4997	79.0586	79.0602
Rhizobium lentis	69.4721	72.0289	71.8191	72.1191	72.3567	71.829	71.67	72.5091	72.5157	72.1174	71.8158	72.3075	71.9765	72.2813	72.2551	74.3922	78.6816	78.5898	78.6898	78.598	79.1995	79.2061	79.1749	79.0864	79.2438	76.8996	76.3886	76.1772	78.7357	78.9619	78.7455	79.5109	79.3765	79.4093	79.1126	79.4962	79.1667	79.2765	79.2618	78.993	79.0635	78.5079	78.9012	78.8258	78.521	78.6898	78.521	79.0979	79.1471
Rhizobium bangladeshense	69.3016	71.8486	71.5716	71.8798	72.1256	71.6798	71.5044	72.3223	72.2731	71.883	71.5864	72.0453	71.7044	72.0158	71.9797	74.3282	78.4734	78.4013	78.521	78.4194	78.9373	78.9848	78.9471	78.8586	78.9946	76.7705	76.2772	76.0625	78.5095	78.7652	78.5734	79.2929	79.1569	79.1766	78.9061	79.27	78.9668	79.1176	79.1192	78.7734	78.8717	78.4062	78.7734	78.6865	78.3472	78.5013	78.2915	78.9455	78.952
Rhizobium aethiopicum	69.4049	72.006	71.7044	72.0338	72.26	71.8142	71.6192	72.4698	72.4649	72.1223	71.8109	72.2912	71.9207	72.219	72.16	74.2586	78.639	78.5652	78.7242	78.5947	79.1356	79.1454	79.1372	79.0536	79.2274	76.8814	76.3821	76.1821	78.68	78.9553	78.6947	79.4421	79.37	79.3634	79.1323	79.4404	79.1667	79.2749	79.2815	78.9553	79.0159	78.5423	78.9176	78.8537	78.5324	78.6537	78.4784	79.1241	79.0979
Rhizobium vallis	69.4459	71.9388	71.7568	72.0519	72.3485	71.8765	71.6142	72.4927	72.4698	71.9535	71.8355	72.2174	71.8716	72.2272	72.142	74.5762	78.639	78.5865	78.7406	78.5636	79.1848	79.2093	79.229	79.1815	79.2356	76.996	76.3182	76.1444	78.7291	78.9192	78.7357	79.4765	79.4568	79.4421	79.1815	79.4437	79.1798	79.252	79.2389	78.8635	78.9422	78.5046	78.8111	78.7947	78.4816	78.6209	78.4439	78.9127	78.9733
Rhizobium pisi	69.4508	71.9535	71.8011	72.0469	72.2567	71.8306	71.6044	72.4878	72.4518	72.0306	71.788	72.1961	71.8634	72.2125	72.1387	74.4927	78.6423	78.6193	78.8193	78.6586	79.1962	79.2044	79.1979	79.0881	79.2372	77.0801	76.3395	76.151	78.852	79.0012	78.7668	79.5798	79.5126	79.5126	79.1995	79.4372	79.2028	79.2536	79.2651	78.8717	78.9848	78.5161	78.8275	78.8012	78.4816	78.6734	78.5013	78.934	79.0176
Rhizobium chutanense	69.4704	71.8683	71.7732	72.0781	72.2961	71.8437	71.6864	72.4223	72.5452	72.0502	71.7814	72.2715	71.9158	72.2076	72.1781	74.3603	78.5521	78.48	78.5734	78.4931	79.2208	79.2503	79.1897	79.1684	79.2536	76.941	76.3854	76.2264	78.8127	78.9569	78.8012	79.5257	79.5208	79.506	79.2307	79.4962	79.1979	79.2372	79.2405	78.8799	78.9766	78.498	78.8307	78.7898	78.462	78.6128	78.4554	78.9864	78.9881
Rhizobium hidalgonense	69.3885	71.8716	71.7257	72.0601	72.2043	71.8208	71.588	72.3436	72.4239	71.9945	71.7437	72.1846	71.8388	72.1469	72.1109	74.2654	78.5275	78.5259	78.5964	78.4849	79.0553	79.0963	79.1028	79.0881	79.1225	76.9408	76.2837	76.1084	78.7062	78.8717	78.7013	79.4486	79.4486	79.4109	79.1405	79.3503	79.0831	79.1798	79.1733	78.8193	78.9192	78.4259	78.798	78.7701	78.4013	78.5472	78.3931	78.9291	78.9176
Rhizobium ecuadorense	69.3197	71.8535	71.7109	71.9945	72.183	71.8109	71.552	72.3403	72.3797	71.9142	71.7241	72.1322	71.7831	72.1371	72.0633	74.3318	78.5308	78.4833	78.6226	78.4636	79.034	79.0389	79.0438	78.9897	79.111	76.911	76.2805	76.0936	78.6537	78.8144	78.6865	79.4339	79.37	79.3896	79.1323	79.3126	79.075	79.111	79.1372	78.7586	78.9111	78.3882	78.7193	78.6914	78.3702	78.5374	78.3964	78.9029	78.9094
Rhizobium acidisoli	69.4	71.9339	71.7798	72.101	72.2518	71.8585	71.6503	72.378	72.4419	72.0322	71.7568	72.2289	71.8503	72.1322	72.0781	74.4015	78.6046	78.5636	78.6701	78.598	79.1749	79.1782	79.1651	79.1422	79.2126	76.9294	76.3854	76.2182	78.7521	78.9291	78.7881	79.5257	79.5027	79.4945	79.1848	79.3552	79.1585	79.1995	79.2012	78.8144	78.9504	78.4521	78.8193	78.7685	78.4423	78.5751	78.4259	79.0094	78.9832
Rhizobium ruizarguesonis	69.3754	71.8175	71.6995	71.9978	72.2108	71.7749	71.5749	72.2993	72.3698	71.9486	71.7109	72.1551	71.8273	72.0863	72.0748	74.4448	78.4947	78.5161	78.5439	78.4702	79.0963	79.1225	79.0733	79.0356	79.0668	76.9366	76.187	75.9936	78.6488	78.7832	78.7242	79.4372	79.4404	79.4191	79.0864	79.2733	78.9979	79.188	79.1176	78.7848	78.8865	78.3718	78.7373	78.6963	78.3735	78.5767	78.3866	78.8865	78.9291
Rhizobium indigoferae	69.3819	71.8322	71.6847	72.0142	72.1797	71.7962	71.5847	72.2912	72.3682	71.9158	71.6749	72.1174	71.7962	72.0682	72.0453	74.2958	78.4751	78.4964	78.5636	78.5079	79.1208	79.1159	79.1372	79.0536	79.0995	76.8613	76.2264	76.0674	78.6701	78.8144	78.7439	79.4618	79.4224	79.4109	79.1159	79.3093	79.0241	79.1995	79.1372	78.8144	78.9029	78.4275	78.7783	78.7521	78.3997	78.5931	78.421	78.9078	78.9209
Rhizobium leguminosarum	69.2951	71.8486	71.7323	72.0437	72.2174	71.8306	71.5913	72.2338	72.3797	71.883	71.6274	72.1305	71.7618	72.0306	71.9732	75.2896	78.5095	78.521	78.5079	78.521	78.9996	78.9701	79.1913	78.9094	79.1635	76.8328	76.2608	76.1018	78.6554	78.8766	78.7521	79.4503	79.3339	79.4175	79.193	79.3749	79.093	79.2339	79.188	78.7242	78.9389	78.4587	78.8111	78.7865	78.4259	78.6259	78.4767	78.9291	78.9487
Rhizobium laguerreae	69.3557	71.8191	71.6962	72.0191	72.2338	71.806	71.6323	72.3747	72.4272	72.0142	71.7765	72.2354	71.8667	72.1453	72.1141	74.269	78.4374	78.498	78.557	78.4685	79.1143	79.1422	79.1077	79.0995	79.0963	76.8781	76.2379	76.0625	78.6505	78.7963	78.7406	79.4028	79.329	79.3159	79.0831	79.2765	79.0078	79.1553	79.1061	78.7914	78.9045	78.3931	78.739	78.6947	78.3571	78.5095	78.3603	78.9209	78.9307
Rhizobium indicum	69.2983	71.8011	71.6896	72.0158	72.2043	71.7978	71.5667	72.3436	72.3797	71.9453	71.7421	72.1682	71.7618	72.0863	72.0174	74.269	78.4489	78.5013	78.5652	78.4292	79.0487	79.07	79.0225	79.0045	79.0405	76.8646	76.2215	76.0215	78.5751	78.7357	78.6947	79.3716	79.3159	79.2831	79.0405	79.2175	78.9291	79.1159	79.0897	78.7177	78.8635	78.362	78.7013	78.6701	78.3227	78.4964	78.3407	78.8635	78.893
Rhizobium sophorae	69.3672	71.8847	71.7765	72.0846	72.3059	71.8634	71.6896	72.3895	72.4698	72.0224	71.7847	72.242	71.8552	72.1715	72.1486	74.4022	78.5111	78.5226	78.5833	78.498	79.1258	79.1274	79.1389	79.0684	79.1094	76.9366	76.2706	76.069	78.6455	78.8094	78.7701	79.4536	79.406	79.3634	79.0848	79.3241	79.0422	79.1979	79.1585	78.7816	78.9094	78.4472	78.7472	78.7422	78.4177	78.598	78.4259	78.9209	78.9438
Rhizobium changzhiense	69.336	71.8732	71.7126	72.0322	72.2403	71.8552	71.6323	72.401	72.4698	72.0322	71.7552	72.219	71.9011	72.1764	72.1404	74.3104	78.5357	78.5619	78.6128	78.5275	79.1389	79.1651	79.1241	79.1028	79.1389	76.8698	76.2559	76.0576	78.6619	78.7881	78.7521	79.447	79.4044	79.3847	79.0766	79.2946	79.0176	79.1864	79.1356	78.8094	78.9487	78.4685	78.7947	78.7619	78.4079	78.6062	78.4194	78.934	78.975
Rhizobium halophytocola	68.6968	71.1406	71.275	71.4126	71.5929	71.4717	71.2225	71.6487	72.0469	71.7749	71.393	71.9584	71.4372	71.8371	71.7421	73.373	76.3214	76.2493	76.2428	76.1428	76.4427	76.5722	76.523	76.5345	76.6705	74.6819	74.8857	74.6529	76.3722	76.5656	76.1412	76.4837	76.4919	76.5935	76.4771	76.5083	76.3313	76.4083	76.5132	76.0281	76.3182	76.0068	76.2165	76.1641	75.9428	76.0199	75.915	76.3968	76.405
Allorhizobium paknamense	68.6395	71.3045	71.4061	71.5487	71.9175	71.4323	71.3127	71.8568	72.3223	71.7765	71.3028	71.8634	71.511	71.8371	71.8224	73.9607	76.9901	76.8131	77.0229	76.9951	77.4065	77.5851	77.572	77.295	77.672	75.3812	75.8052	75.4462	77.0655	77.1721	76.6919	77.3966	77.2999	77.5409	77.3081	77.5081	77.3507	77.3163	77.3786	77.1032	77.2868	76.8148	77.154	77.0393	76.8148	77.0475	76.8984	77.1245	77.1737
Allorhizobium undicola	68.4493	71.1406	71.2192	71.3864	71.6782	71.1307	71.0717	71.729	72.042	71.5651	71.134	71.7306	71.2832	71.5798	71.5765	73.6725	76.5689	76.4657	76.623	76.6165	77.0311	77.0754	77.1032	76.8263	77.2458	74.9228	75.4774	75.1053	76.5804	76.8836	76.3804	76.9606	76.8344	77.0787	76.841	77.0393	76.918	76.9361	76.959	76.6443	76.8426	76.3231	76.6443	76.564	76.4362	76.6607	76.5148	76.7689	76.7689
Allorhizobium vitis	68.0724	70.9177	70.9505	71.2242	71.4749	71.0373	70.8046	71.1504	71.4323	71.0308	70.7062	71.2225	70.6948	71.0603	71.0439	73.3787	76.2231	76.2297	76.405	76.3559	76.7869	76.8377	76.8787	76.7672	77.0098	74.9992	75.0004	74.8562	76.5837	76.7345	76.587	76.7509	76.7804	77.0049	76.7132	76.7164	76.587	76.582	76.464	76.1887	76.4132	76.1018	76.3804	76.2329	75.9854	76.1707	76.0953	76.3378	76.4034
Allorhizobium taibaishanense	68.0478	70.8636	70.98	71.2258	71.4962	70.9636	70.8193	71.3389	71.4684	71.0783	70.6964	71.2569	70.7702	71.1193	71.1209	73.3446	76.2493	76.251	76.3673	76.5263	76.8869	76.8295	76.9852	76.6984	77.1655	74.8912	75.2282	75.0529	76.6247	76.7476	76.4394	76.7836	76.7181	76.9246	76.7492	76.8017	76.6542	76.6181	76.5722	76.2903	76.4722	76.1035	76.4198	76.2706	76.092	76.1772	76.0854	76.4001	76.4345
Allorhizobium terrae	68.0822	70.5817	70.839	71.1848	71.4012	71.0701	70.8357	71.3897	71.529	71.2209	70.7079	71.3389	70.9259	71.2602	71.2012	73.2157	76.1018	76.0166	76.133	76.0936	76.7328	76.7148	76.7263	76.5804	76.9197	74.6238	74.948	74.6251	76.3034	76.5099	76.1756	76.6279	76.5771	76.8459	76.4985	76.6525	76.4657	76.4329	76.4034	76.0658	76.2854	75.8363	76.11	76.0166	75.7888	76.0444	75.8658	76.21	76.2575
Allorhizobium oryziradicis	67.9691	70.4997	70.7505	71.0537	71.2488	70.9341	70.6685	71.311	71.4176	71.1324	70.5964	71.1602	70.8259	71.157	71.1078	73.155	75.9723	75.9264	76.0133	75.9773	76.5689	76.5984	76.5722	76.4591	76.7672	74.559	74.848	74.5939	76.2575	76.4165	76.2002	76.487	76.5116	76.7886	76.4476	76.5165	76.3313	76.2739	76.2329	75.8756	76.0871	75.6986	75.9461	75.8396	75.6314	75.8396	75.697	76.0461	76.1067
Ciceribacter lividus	69.2721	71.9568	72.2076	72.4272	72.7599	72.4206	72.1158	72.4747	72.6878	72.2354	71.8667	72.4567	71.9175	72.3288	72.3157	74.4081	78.2604	78.1899	78.2456	78.2112	78.3538	78.5751	78.616	78.4144	78.7291	76.0571	76.1346	75.9691	77.9031	78.0571	77.7965	78.4997	78.1571	78.3161	78.5013	78.775	78.5882	78.6193	78.6701	78.3112	78.6537	78.1342	78.398	78.2784	78.1768	78.2292	78.1325	78.5029	78.4915
Ciceribacter thiooxidans	69.1574	71.888	72.0387	72.2469	72.5468	72.2731	71.9535	72.4387	72.614	72.1535	71.8191	72.3583	71.8486	72.2682	72.278	74.3512	78.1719	78.085	78.1243	78.0653	78.3013	78.5538	78.5603	78.2653	78.657	76.0272	76.0592	75.9543	77.9293	78.0539	77.7851	78.3997	78.0375	78.226	78.3899	78.6767	78.4784	78.6209	78.598	78.3112	78.5898	78.0194	78.3128	78.1784	78.1227	78.1883	78.085	78.4472	78.4538
Ciceribacter ferrooxidans	69.2705	71.9945	72.1715	72.3075	72.6632	72.3108	71.9994	72.4911	72.673	72.183	71.8355	72.4075	71.9207	72.3174	72.3485	74.3872	78.2604	78.244	78.203	78.1669	78.3489	78.5226	78.5521	78.3702	78.6947	76.0771	76.133	76.0035	77.9686	78.1374	77.7949	78.48	78.1489	78.2833	78.4521	78.757	78.5669	78.6685	78.6881	78.3866	78.716	78.126	78.3997	78.244	78.2358	78.2686	78.1604	78.5652	78.5308
Rhizobium daejeonense	69.1197	71.8732	72.0912	72.3256	72.5632	72.1633	71.9339	72.4731	72.7697	72.1895	71.8503	72.419	71.9568	72.3157	72.3403	74.5578	78.3095	78.3456	78.3177	78.3653	78.6406	78.7619	78.8422	78.557	78.8701	76.2265	76.3936	76.1149	78.1276	78.321	77.9293	78.5242	78.4144	78.5898	78.4554	78.6095	78.4456	78.539	78.5652	78.1883	78.4095	77.9867	78.3538	78.1964	78.008	78.0588	77.944	78.3341	78.3685
Rhizobium selenitireducens	68.8771	71.8765	72.1371	72.4911	72.5108	72.1764	71.9453	72.2535	72.6239	72.1879	71.7716	72.3649	71.8044	72.1469	72.1076	74.9047	78.2358	78.2587	78.2669	78.2407	78.6111	78.6029	78.6652	78.6537	78.8275	76.2681	76.228	76.0117	78.1096	78.344	78.2341	78.616	78.5308	78.7422	78.5505	78.557	78.3767	78.4357	78.5341	78.0637	78.1866	77.8342	78.1653	77.9981	77.9293	77.9899	77.9195	78.2833	78.2981
Rhizobium naphthalenivorans	68.5264	71.4454	71.6634	71.9879	72.0814	71.8224	71.5585	71.9027	72.2141	71.7814	71.3963	72.0191	71.5831	71.8929	71.8765	74.2412	77.6212	77.7326	77.6867	77.6572	78.0932	78.0555	78.1129	78.0932	78.2423	75.7798	75.915	75.6167	77.6195	77.831	77.6523	78.0801	77.9654	78.1964	78.0801	78.0424	77.9178	77.9113	78.0358	77.5474	77.7261	77.4245	77.7539	77.5999	77.4212	77.5441	77.4573	77.7654	77.8146
Peteryoungia desertarenae	68.215	70.9078	71.0455	71.352	71.5716	71.4618	71.1291	71.4208	71.4684	71.3323	71.4946	71.3291	70.8685	71.2979	71.2783	74.0476	76.6312	76.387	76.7722	76.6181	77.0115	76.9852	76.9426	76.9869	77.1082	75.4387	74.9152	74.7021	76.5001	76.7492	76.4411	76.8033	76.7509	76.8148	76.7164	76.7853	76.6214	76.6853	76.7017	76.4313	76.505	76.328	76.5542	76.4558	76.2477	76.346	76.2264	76.6263	76.5607
Peteryoungia ipomoeae	68.3625	71.1963	71.4733	71.7995	71.8863	71.6487	71.5094	71.6831	71.8978	71.6224	71.0799	71.7306	71.1586	71.6077	71.5569	73.8659	76.8312	76.8853	77.0197	77.0131	77.254	77.1606	77.2393	77.1164	77.4884	75.245	75.5036	75.1627	76.8181	77.0229	76.6296	76.9525	76.9213	77.0721	77.1573	77.1786	77.0623	77.0049	77.0197	76.6099	76.9311	76.5312	76.8131	76.6328	76.6378	76.6673	76.5788	76.882	76.9082
Peteryoungia wuzhouense	68.3723	71.2766	71.6814	71.8863	72.0764	71.7913	71.6028	71.8273	71.9732	71.67	71.2045	71.8912	71.2684	71.6552	71.6995	74.0725	77.1967	77.1213	77.2803	77.2934	77.6244	77.6523	77.7506	77.6064	77.8834	75.5639	75.615	75.3839	77.1868	77.4376	77.2573	77.5589	77.5802	77.7801	77.6441	77.6589	77.5605	77.4425	77.4835	77.0606	77.2753	76.9164	77.1704	77.0557	76.9721	77.0328	76.8721	77.2442	77.2966
Rhizobium glycinendophyticum	68.4985	71.3946	71.7863	72.0617	72.201	71.8683	71.6913	72.0404	72.1256	71.824	71.3963	72.0273	71.4733	71.8076	71.8191	74.1787	77.2868	77.1311	77.4015	77.3868	77.7326	77.7654	77.8523	77.6802	77.9457	75.6884	75.7904	75.5511	77.3311	77.5769	77.3196	77.6671	77.6162	77.8293	77.8293	77.7998	77.7129	77.6556	77.6736	77.2524	77.549	77.1393	77.4163	77.2721	77.1213	77.1999	77.018	77.4753	77.5425
Peteryoungia rosettiformans	68.6739	71.5159	71.8371	72.0191	72.4075	72.1256	71.8765	72.0945	72.3993	71.9847	71.588	72.2158	71.6814	72.0191	72.0666	74.2886	77.513	77.3802	77.5835	77.5409	77.9785	77.9932	78.1161	77.9785	78.1702	75.725	75.8248	75.656	77.3737	77.7506	77.2655	77.7424	77.6474	77.8342	77.8801	77.9506	77.8195	77.7457	77.767	77.4146	77.6408	77.1573	77.4409	77.3179	77.2868	77.4163	77.2032	77.5851	77.6441
Peteryoungia aggregata	68.6247	71.4471	71.7519	71.9699	72.2223	71.9929	71.6896	72.024	72.301	71.8126	71.4717	72.0797	71.5225	71.9257	71.9043	74.2185	77.377	77.3507	77.454	77.4114	77.8359	77.8539	78.003	77.9145	78.1145	75.6386	75.6953	75.4659	77.3983	77.6867	77.3081	77.7359	77.6064	77.8162	77.767	77.8818	77.749	77.6425	77.6441	77.3196	77.5064	77.1508	77.4573	77.2426	77.1344	77.2311	77.1032	77.472	77.4802
Peteryoungia rhizophilum	68.3953	71.4094	71.6946	71.9142	72.1387	71.9125	71.6044	71.8683	72.1551	71.7077	71.3536	71.9634	71.4585	71.8142	71.7913	74.1313	77.136	77.1426	77.3311	77.2606	77.6474	77.6457	77.7195	77.6425	77.8883	75.5506	75.5528	75.3217	77.1688	77.4622	77.2114	77.4212	77.4507	77.6359	77.6081	77.5802	77.4917	77.3589	77.3622	77.0049	77.2688	76.9754	77.2032	77.0557	76.8492	76.9967	76.841	77.1508	77.195
Agrobacterium albertimagni	68.51	71.488	71.8322	71.9273	72.2879	72.0355	71.6929	71.9617	72.2256	71.8437	71.47	72.0781	71.5536	71.888	71.947	74.2792	77.3147	77.2671	77.3983	77.3507	77.7949	77.7965	77.885	77.7916	78.0129	75.5788	75.7199	75.4774	77.3524	77.6179	77.218	77.531	77.5327	77.7343	77.6736	77.7457	77.6359	77.554	77.531	77.2131	77.4196	77.0754	77.3507	77.1819	77.0606	77.1295	76.9475	77.3425	77.3688
Rhizobium populi	69.0394	71.7355	71.6224	72.0748	72.3583	72.0125	71.647	72.3157	72.619	72.2649	72.0224	72.5108	71.9814	72.3616	72.3256	74.0801	77.4589	77.431	77.3196	77.3327	77.6998	77.8719	77.9719	77.6294	78.0686	75.6635	75.7609	75.6396	77.236	77.4671	77.1934	77.7146	77.3688	77.531	78.0375	78.1391	77.9916	78.1883	78.1096	77.7326	78.0112	77.6162	77.9047	77.8326	77.6736	77.8523	77.8244	78.0293	77.9817
BDR2-2	68.6362	71.093	70.9488	71.3307	71.6241	71.3176	71.0619	71.9584	72.124	71.883	71.6077	71.9535	71.6946	72.0125	71.9929	73.5721	76.464	76.3837	76.5427	76.4886	76.8115	76.9541	76.9377	76.6312	76.982	74.8995	74.9086	74.6661	76.1559	76.2297	76.0133	76.464	76.2887	76.405	76.8131	76.882	76.7361	77.0131	76.8934	76.6689	76.9049	76.5575	76.7033	76.7623	76.4493	76.6279	76.5329	76.8754	76.8328
Allorhizobium borbori	68.2248	70.916	70.8226	71.1619	71.4979	71.1373	70.8865	71.7995	72.0748	71.5815	71.3389	71.8011	71.3864	71.7585	71.6978	78.0774	76.3313	76.2051	76.3739	76.346	76.7492	76.7918	76.9443	76.5296	76.9803	74.8587	74.9562	74.7431	76.2723	76.4739	76.1821	76.705	76.4509	76.6132	77.0328	77.0197	76.8836	76.9869	76.9443	76.5837	76.8558	76.523	76.6869	76.7	76.3722	76.5689	76.4149	76.859	76.7525
Agrobacterium cavarae	68.2887	71.0439	71.2504	71.1619	71.311	71.1307	70.8243	71.6618	71.9486	71.6585	71.3323	71.7519	71.2274	71.7241	71.6388	73.6138	76.7295	76.8754	77.0115	76.9	77.4065	77.4573	77.4146	77.4474	77.4753	75.5207	75.3593	75.1446	77.1491	77.218	77.0426	77.336	77.3376	77.413	77.4917	77.4507	77.3868	77.3048	77.3606	76.9606	77.1016	76.7148	77.0065	76.9426	76.6558	76.7886	76.6148	77.0901	77.1377
Agrobacterium larrymoorei	68.2641	70.9816	71.1816	71.1947	71.3143	71.1848	70.8456	71.452	71.9765	71.5323	71.1324	71.6782	71.1799	71.5897	71.5454	73.519	76.741	76.8049	76.8443	76.8918	77.3753	77.4032	77.5081	77.3933	77.5638	75.4659	75.279	75.1414	77.1016	77.3311	77.0377	77.4474	77.3147	77.4802	77.5556	77.49	77.4818	77.3343	77.4048	76.9393	77.1409	76.7705	77.095	76.9869	76.6689	76.9082	76.6607	77.1164	77.1655
Agrobacterium skierniewicense	68.1396	70.9242	70.9898	71.0095	71.1324	70.8996	70.6227	71.2668	71.5765	71.2274	70.898	71.3389	70.9931	71.2979	71.2733	79.6312	76.2116	76.4132	76.5116	76.5148	76.9738	76.9754	76.8689	76.9869	76.9918	75.2465	74.8693	74.7054	76.7312	76.8	76.7902	77.0197	77.0557	77.2294	77.2049	77.0344	77.0655	76.9164	76.9459	76.4821	76.6361	76.3165	76.6165	76.5148	76.2264	76.4034	76.1936	76.6345	76.6624
Agrobacterium rubi	68.2641	71.0291	71.1717	71.1897	71.3356	71.134	70.8406	71.3536	71.77	71.3258	71.0062	71.5651	71.1471	71.4274	71.3913	73.5417	76.5198	76.7279	76.7689	76.7902	77.0967	77.1278	77.2114	77.1983	77.313	75.4227	75.1709	74.9922	76.9672	77.1786	77.1164	77.3098	77.3016	77.5114	77.5261	77.3524	77.3901	77.2114	77.2507	76.7082	76.9901	76.5935	76.8902	76.8246	76.5329	76.6771	76.5083	76.9328	76.9393
Agrobacterium rosae	68.2723	70.8849	71.016	71.0717	71.1897	71.0324	70.6308	71.37	71.6864	71.3815	71.0734	71.4438	71.1062	71.4815	71.4225	79.8804	76.4132	76.6689	76.7361	76.6951	77.1459	77.1803	77.1049	77.2196	77.1245	75.3111	74.9299	74.7431	76.9639	77.0442	76.9262	77.2262	77.2884	77.4327	77.3393	77.1655	77.1885	76.9951	77.059	76.6673	76.764	76.3854	76.7017	76.5919	76.328	76.4935	76.3788	76.7623	76.7738
Agrobacterium bohemicum	68.2035	70.7964	70.9537	71.034	71.1389	70.9373	70.5587	71.2406	71.6208	71.2733	70.9324	71.3618	70.939	71.2864	71.2553	73.3711	76.3018	76.5411	76.5902	76.5656	76.9787	77.0295	76.982	77.0901	77.0393	75.2035	74.8234	74.6398	76.8721	76.9164	76.8443	77.1196	77.159	77.3032	77.2196	77.0147	77.0737	76.9	76.977	76.4985	76.6689	76.3116	76.5525	76.4771	76.2051	76.3903	76.2542	76.6296	76.6574
Agrobacterium pusense	68.6427	71.4225	71.4503	71.3504	71.6487	71.4012	71.0717	71.9601	72.2076	71.8683	71.5487	71.9912	71.5798	71.9289	71.8585	73.6498	77.1491	77.1901	77.5179	77.3409	77.6294	77.7359	77.5966	77.6785	77.69	75.7814	75.6183	75.4577	77.3196	77.49	77.2098	77.6785	77.6244	77.6572	77.7883	77.7621	77.6916	77.5687	77.6392	77.3081	77.4163	76.9967	77.2835	77.1852	77.0492	77.1491	76.9361	77.377	77.4638
Agrobacterium radiobacter	68.5723	71.3438	71.5323	71.3668	71.747	71.5307	71.1914	71.8437	72.278	71.8355	71.4389	72.0125	71.5552	71.8634	71.8142	73.6934	77.1409	77.2868	77.431	77.3638	77.6113	77.6097	77.7162	77.6376	77.7621	75.6984	75.6445	75.4364	77.2868	77.5343	77.254	77.7539	77.6621	77.7605	77.7982	77.831	77.7523	77.6244	77.69	77.2966	77.5097	77.1245	77.3753	77.2655	77.1114	77.2557	77.0098	77.4474	77.5327
Agrobacterium salinitolerans	68.5788	71.2783	71.3897	71.3504	71.6634	71.4323	71.0177	71.8617	72.0797	71.7683	71.4569	71.924	71.4831	71.8158	71.7421	80.4389	77.0393	77.1147	77.4573	77.2884	77.6081	77.7539	77.5638	77.6457	77.6654	75.6243	75.5003	75.3495	77.2852	77.4605	77.1409	77.5884	77.6048	77.6392	77.6998	77.7588	77.613	77.5392	77.6425	77.377	77.4065	77.0688	77.3048	77.2081	77.0623	77.177	76.9656	77.4146	77.472
Agrobacterium leguminum	68.6755	71.3733	71.5356	71.3651	71.7585	71.511	71.1602	72.0109	72.2256	71.883	71.5405	72.0158	71.6159	71.9568	71.8962	73.773	77.2114	77.2671	77.5736	77.4179	77.7523	77.8031	77.7211	77.7293	77.7801	75.725	75.5986	75.3987	77.3802	77.5195	77.2737	77.6916	77.7326	77.7474	77.7933	77.8572	77.7408	77.6376	77.7048	77.4458	77.5294	77.154	77.3933	77.2901	77.1082	77.2327	77.0131	77.4753	77.572
Agrobacterium tomkonis	68.5559	71.1963	71.3979	71.3159	71.6618	71.4028	70.9767	71.829	72.042	71.7126	71.3995	71.8732	71.4323	71.7995	71.7126	80.4521	76.959	77.0393	77.3163	77.1262	77.5441	77.6228	77.5294	77.6179	77.5966	75.6227	75.4216	75.2741	77.2393	77.3524	77.1573	77.5736	77.6228	77.6228	77.6392	77.6408	77.5818	77.4605	77.5409	77.2081	77.3589	76.9639	77.2311	77.1032	76.9525	77.0541	76.8902	77.2589	77.3589
Rhizobium oryzihabitans	67.0972	69.7605	69.8786	69.6393	70.0801	69.8556	69.4475	70.2998	70.5112	70.2555	69.8867	70.3653	69.931	70.3145	70.2457	71.1339	75.2905	75.4118	75.7085	75.52	75.8429	75.8724	75.8265	75.8625	75.8855	73.9105	73.8482	73.6728	75.5232	75.6495	75.438	75.8461	75.9412	75.8904	75.9445	75.9854	75.8707	75.7888	75.8691	75.538	75.6413	75.2545	75.4937	75.4036	75.2708	75.3856	75.1725	75.6052	75.7052
Agrobacterium nepotum	68.115	70.7587	70.8324	70.8079	71.0455	70.8177	70.4817	71.2455	71.4946	71.1979	70.9128	71.3586	70.9275	71.2455	71.1734	73.0925	76.4689	76.623	76.9049	76.6804	77.0557	77.095	77.0377	77.1131	77.095	75.157	74.9283	74.7087	76.7082	76.8377	76.6607	77.1082	77.1229	77.1377	77.1065	77.1377	77.0377	77.0131	77.0541	76.7132	76.7787	76.464	76.7722	76.5984	76.464	76.5542	76.3591	76.764	76.8902
Agrobacterium fabacearum	68.6034	71.2422	71.411	71.2733	71.6192	71.3323	70.9734	71.9027	72.0682	71.7995	71.493	71.8617	71.4028	71.8257	71.7044	73.6744	76.9787	77.1016	77.436	77.2557	77.6441	77.5753	77.554	77.6408	77.59	75.6286	75.4577	75.2168	77.2458	77.3491	77.1786	77.5425	77.7228	77.6654	77.6998	77.7179	77.5867	77.5671	77.5884	77.2917	77.4065	77.0737	77.3261	77.2426	76.9705	77.1409	76.9393	77.3311	77.4146
Endobacterium yantingense	68.1691	70.88	71.116	71.3438	71.3766	71.1225	70.8996	71.3979	71.7454	71.3405	70.9882	71.5864	70.9685	71.3602	71.2815	73.4659	76.7558	76.7099	76.7853	76.741	77.2245	77.2081	77.3179	77.2032	77.3868	75.3164	75.2643	75.1348	76.8213	77.041	76.7541	77.1901	77.3327	77.4573	77.2639	77.3196	77.1999	77.0197	77.0606	76.5722	76.8295	76.4657	76.7886	76.7279	76.3624	76.5148	76.3624	76.7787	76.8066
Endobacterium cerealis	68.0576	70.8718	71.1062	71.2373	71.2799	71.057	70.8079	71.3012	71.6798	71.2307	70.9472	71.4946	70.9636	71.3176	71.2537	73.4678	76.6099	76.505	76.664	76.6181	77.2016	77.1508	77.3048	77.1573	77.3573	75.2018	75.2331	75.0692	76.841	76.9721	76.7771	77.1672	77.2426	77.3622	77.1721	77.1688	77.0721	76.9213	76.9361	76.464	76.682	76.3985	76.741	76.6738	76.2018	76.4034	76.2018	76.6705	76.664
Allorhizobium pseudoryzae	68.6542	71.4061	71.4766	71.7109	72.001	71.5847	71.3061	72.0732	72.3207	72.0437	71.6388	72.1895	71.5831	71.9306	71.888	74.0176	77.1245	76.9934	77.0918	77.1032	77.4605	77.5966	77.5867	77.5146	77.7113	75.6137	75.9248	75.6773	77.1082	77.3688	77.0901	77.49	77.4671	77.5999	77.4999	77.6802	77.5687	77.4491	77.5359	77.1426	77.3261	76.9131	77.1983	77.1786	76.9213	77.0705	76.9574	77.3048	77.3163
Rhizobium rhizoryzae	68.3969	71.0504	71.1029	71.2717	71.5487	71.2635	70.98	71.4503	71.7339	71.3569	70.9259	71.5356	70.9898	71.311	71.2504	73.4071	76.7312	76.5952	76.7722	76.7443	77.0442	77.2344	77.277	77.0262	77.3409	75.2267	75.5101	75.2626	76.5935	76.8656	76.4427	76.982	76.9688	77.0918	77.0983	77.2344	77.0869	76.982	77.0328	76.6607	76.8689	76.4198	76.7115	76.6984	76.4001	76.5952	76.4165	76.9131	76.9082
Rhizobium helianthi	68.4297	71.1012	71.2504	71.334	71.5913	71.2963	71.0504	71.57	71.77	71.6585	71.1652	71.7667	71.1979	71.5208	71.4405	73.3484	76.8721	76.7263	76.9492	76.9328	77.0541	77.2966	77.3425	77.0344	77.2999	75.1287	75.5036	75.2282	76.7623	77.0344	76.5984	77.1295	76.9901	77.1213	77.1377	77.3048	77.1655	77.1786	77.2655	76.859	77.0426	76.6624	76.9688	76.8754	76.6263	76.7066	76.623	77.0754	76.9869
Pseudorhizobium tarimense	68.8312	71.8847	71.8076	71.8388	72.0109	71.7962	71.511	71.9847	72.5009	71.9584	71.5454	72.2207	71.7224	72.0961	72.0306	74.1029	77.4228	77.3327	77.3917	77.3802	77.7818	77.8015	77.8031	77.6441	77.9358	75.8429	75.7068	75.5101	77.2507	77.531	77.2311	77.8277	77.5671	77.7424	77.8129	77.8539	77.7441	77.8129	77.79	77.495	77.6867	77.3802	77.6392	77.6048	77.2999	77.4278	77.2622	77.7129	77.6769
Pseudorhizobium pelagicum	68.8722	71.9043	71.9273	71.9076	72.1158	71.829	71.5569	71.8847	72.3059	71.883	71.5503	72.1256	71.6962	72.083	72.0191	74.1503	77.4851	77.4179	77.4573	77.4261	77.8555	77.8031	77.8146	77.7162	78.008	75.896	75.6937	75.5462	77.2475	77.513	77.5507	77.9555	77.8277	77.9572	77.831	77.7474	77.6966	77.7605	77.7818	77.4638	77.59	77.3393	77.6212	77.5654	77.2442	77.3868	77.2212	77.6343	77.6621
Pseudorhizobium marinum	68.8919	71.9043	71.965	71.9339	72.1141	71.8109	71.5798	71.8945	72.337	71.906	71.5995	72.1535	71.7241	72.0879	72.0207	74.2071	77.4999	77.4327	77.4704	77.4327	77.8539	77.808	77.8129	77.7015	77.9916	75.9342	75.7117	75.5642	77.2524	77.5081	77.5704	77.9981	77.867	77.9867	77.867	77.7834	77.7129	77.7949	77.8293	77.4835	77.6097	77.3835	77.6802	77.613	77.2901	77.4179	77.2721	77.6654	77.6785
Pseudorhizobium endolithicum	69.0312	71.7945	71.8388	71.9584	72.1928	71.8191	71.5536	72.006	72.319	71.9093	71.5995	72.1256	71.6847	72.0879	72.0912	74.1425	77.5392	77.3917	77.6818	77.5458	77.8621	77.9342	77.8211	77.7408	77.9817	75.7707	75.5724	75.4839	77.2458	77.2934	77.1999	77.7293	77.5917	77.631	77.7343	77.8736	77.5982	77.9113	77.9604	77.6802	77.7916	77.3901	77.7162	77.672	77.4196	77.5999	77.3983	77.7752	77.7687
Pseudorhizobium banfieldii	69.0558	72.0502	71.9994	72.1076	72.4305	72.0682	71.8486	72.0764	72.5731	71.9502	71.6356	72.2436	71.8224	72.1469	72.1551	74.1692	77.7965	77.5687	77.69	77.6556	77.9375	78.003	77.9916	77.8195	78.144	75.7117	75.6445	75.5757	77.2704	77.4523	77.2163	77.8129	77.5605	77.6654	77.8605	78.0211	77.8178	78.0571	78.0522	77.6605	77.8572	77.4966	77.8457	77.7752	77.4343	77.5949	77.4409	77.8621	77.8457
Pseudorhizobium halotolerans	69.0541	71.9011	71.847	71.9535	72.2584	71.9125	71.7306	72.0125	72.4354	71.8748	71.5618	72.0961	71.7618	72.0977	72.1354	72.9507	77.6261	77.4442	77.6261	77.5064	77.9227	77.9752	77.8244	77.7916	77.985	75.62	75.5134	75.4429	77.2016	77.2852	77.0311	77.7539	77.4966	77.5474	77.7015	77.8539	77.6457	77.8801	77.867	77.5704	77.6621	77.2934	77.631	77.5753	77.2688	77.4245	77.2589	77.6621	77.6441
Pseudorhizobium flavum	68.9837	72.0076	71.9404	72.0486	72.3223	71.9797	71.7847	71.9715	72.5026	71.8617	71.5503	72.1584	71.7372	72.0584	72.0502	74.0934	77.7113	77.5081	77.6638	77.6162	77.8703	77.89	77.9129	77.749	78.1079	75.6502	75.5659	75.4806	77.1786	77.3753	77.154	77.8703	77.5114	77.6162	77.7752	77.9637	77.7703	78.003	78.0047	77.572	77.79	77.4114	77.7621	77.6998	77.3589	77.5556	77.3983	77.7769	77.7638
Rhizobium smilacinae	68.2232	71.0849	71.1111	71.2733	71.4897	71.1799	71.0357	71.6946	71.9486	71.4946	71.1537	71.7323	71.1635	71.4749	71.4258	73.7749	76.8705	76.9787	76.9574	76.8885	77.4065	77.4474	77.495	77.3802	77.6572	75.3895	75.284	75.2036	76.9361	77.118	76.8934	77.2868	77.2999	77.531	77.3868	77.2393	77.159	77.0688	77.1278	76.7689	76.9606	76.6656	76.9705	76.8279	76.5312	76.6361	76.4821	76.977	77.0557
Rhizobium wenxiniae	68.1773	71.0668	71.057	71.1897	71.3963	71.016	70.9685	71.8109	71.9617	71.5667	71.2078	71.6749	71.2488	71.6044	71.5061	72.8808	76.882	76.9688	77.1704	77.0082	77.472	77.4573	77.5114	77.3884	77.59	75.4744	75.3036	75.1873	76.9213	77.1065	76.7902	77.2852	77.3884	77.4458	77.354	77.2442	77.2475	77.1377	77.1934	76.9738	76.9951	76.6148	76.9475	76.782	76.5886	76.7	76.5493	77.0557	77.1082
Rhizobium cellulosilyticum	68.0757	71.0816	71.0144	71.1734	71.3766	71.0373	70.98	71.7011	71.9994	71.4831	71.1029	71.688	71.1881	71.4651	71.4356	73.6858	76.9098	77	77.036	77.018	77.3802	77.3507	77.4687	77.3048	77.6113	75.2118	75.3069	75.1659	76.8738	77.1754	76.8164	77.3229	77.2819	77.4605	77.3556	77.2753	77.2278	77.1459	77.195	76.8377	76.9574	76.6705	76.9574	76.7591	76.6017	76.7361	76.5788	77.0426	77.1131
Rhizobium deserti	68.4707	71.1635	71.193	71.4077	71.4897	71.193	71.1029	71.7273	71.7306	71.4831	71.0308	71.4667	71.1471	71.4995	71.4602	73.0087	76.8951	76.9328	77.0278	76.9508	77.5114	77.572	77.49	77.4245	77.6212	75.6084	75.4331	75.2282	77.218	77.3507	77.0295	77.5802	77.5343	77.6146	77.5032	77.5687	77.4278	77.3589	77.3638	77.2016	77.1885	76.841	77.1852	77.0426	76.7689	76.8574	76.6722	77.1327	77.2229
Neorhizobium lilium	68.2297	71.0586	71.1012	71.275	71.3668	71.0619	70.9029	71.4618	71.5962	71.2668	71.0078	71.4913	70.9718	71.2979	71.2242	73.8109	76.7836	76.8967	76.9361	77.0524	77.3671	77.1983	77.4818	77.1524	77.4917	75.3712	75.3315	75.2758	76.8689	77.0115	76.823	77.3212	77.336	77.513	77.2098	77.1917	77.1114	77.1164	77.1786	76.7984	76.9787	76.6607	76.9508	76.8279	76.5116	76.6509	76.4591	76.8623	76.8639
Neorhizobium petrolearium	68.9656	71.8994	71.8191	71.9453	72.2174	71.9273	71.6667	72.1649	72.4764	72.0502	71.6716	72.3207	71.8535	72.1059	72.0469	74.6829	77.9555	77.8949	77.9162	77.9227	78.3079	78.3948	78.5095	78.2784	78.5865	76.0505	75.9314	75.7871	77.8768	77.9867	77.5114	78.2522	78.0096	78.2292	78.3849	78.5013	78.362	78.5341	78.5898	78.1964	78.3292	77.9014	78.2735	78.1964	77.885	77.9457	77.7785	78.3276	78.3522
Neorhizobium huautlense	68.8083	71.8109	71.7831	71.8847	72.142	71.7536	71.6093	72.0469	72.301	71.8732	71.5028	72.0879	71.6372	71.9322	71.8617	74.7777	78.0637	77.9293	78.0735	78.0145	78.2473	78.362	78.5259	78.244	78.539	76.0937	76.0871	76.0264	77.9408	78.0555	77.7228	78.4423	78.1407	78.3243	78.2604	78.4243	78.2194	78.3964	78.4505	78.0965	78.2555	77.8195	78.1915	78.0473	77.7539	77.8752	77.6457	78.2456	78.2292
Neorhizobium alkalisoli	68.8804	71.8093	71.8175	71.847	72.1617	71.8044	71.5979	72.0158	72.3518	71.8716	71.4618	72.0797	71.6405	71.9814	71.9289	74.7853	78.0178	77.949	78.0194	77.9949	78.3095	78.4177	78.5701	78.2981	78.5947	76.2415	76.0789	75.9658	77.9326	78.0702	77.7965	78.4898	78.2079	78.4161	78.3899	78.4882	78.2932	78.4275	78.4554	78.1063	78.2456	77.8277	78.1309	78.0047	77.772	77.8834	77.6687	78.2309	78.2522
Rhizobium populisoli	68.0298	70.8751	70.9423	71.0226	71.2045	70.9488	70.7997	71.411	71.5323	71.2029	70.739	71.252	70.8456	71.1816	71.1701	73.2234	77.0459	77.059	77.1278	77.2016	77.7015	77.5982	77.7326	77.6343	77.8506	75.4661	75.2774	75.102	77.2393	77.3376	76.9295	77.4474	77.5753	77.6834	77.5867	77.554	77.4589	77.3507	77.3327	77.1065	77.1377	76.7591	77.1409	77.0065	76.6132	76.7804	76.4853	77.218	77.2835
Rhizobium terrae	68.6477	71.4995	71.5094	71.6175	71.8486	71.4651	71.3897	72.0256	72.2371	71.7781	71.4274	71.9125	71.5503	71.8585	71.8486	74.0613	77.7048	77.6916	77.8555	77.7424	78.2964	78.4734	78.4144	78.3341	78.4489	76.1157	75.8461	75.6708	77.7736	77.8342	77.5343	78.2079	78.0571	78.1899	78.2391	78.3292	78.2112	78.162	78.2391	78.003	78.0899	77.6244	77.9883	77.89	77.6359	77.7457	77.5097	78.0752	78.1391
Neorhizobium vignae	68.6378	71.5749	71.6864	71.8519	72.0682	71.6749	71.5634	71.9125	72.2928	71.7896	71.5044	72.0732	71.5372	71.8617	71.8781	74.7626	77.9014	77.9227	77.8883	77.885	78.3374	78.3243	78.539	78.3849	78.5882	76.2187	76.0264	75.8986	77.9391	78.1047	77.9457	78.398	78.3505	78.498	78.4751	78.4095	78.2571	78.1833	78.2309	77.9211	78.0784	77.7965	78.1211	77.9637	77.6212	77.6933	77.4573	78.0932	78.1768
Neorhizobium galegae	68.6018	71.4651	71.5552	71.7372	71.924	71.5372	71.4192	71.9847	72.2043	71.7339	71.4454	72.0027	71.4946	71.829	71.7896	74.7	77.7179	77.7769	77.7015	77.6867	78.203	78.2112	78.4144	78.2161	78.3997	76.0854	75.8281	75.7134	77.7818	77.9162	77.7851	78.2555	78.2194	78.3685	78.3603	78.2702	78.1047	78.0965	78.1637	77.7785	77.9309	77.6687	78.0047	77.8293	77.4442	77.5163	77.2557	77.9637	78.0162
[truncated: 108 more columns]

## Sheet: ANI and dDDH
dDDH	BDR2-2	Rhizobium populi CCTCC AB 2013068T	Allorhizobium borbori LMG 23925T
BDR2-2	100	0.234	0.235
Rhizobium populi CCTCC AB 2013068T	0.234	100	0.213
Allorhizobium borbori LMG 23925T	0.235	0.213	100
ANI	BDR2-2	Rhizobium populi CCTCC AB 2013068T	Allorhizobium borbori LMG 23925T
BDR2-2	100	0.8024	0.806
Rhizobium populi CCTCC AB 2013068T	0.8024	100	0.7805
Allorhizobium borbori LMG 23925T	0.806	0.7805	100
